# Supplementary material for: Observational and genetic evidence support a relationship between cardiac autonomic function and blood pressure
Source: Front Cardiovasc Med. 2023 Jun 19;10:1187275. doi: 10.3389/fcvm.2023.1187275 (PMC10315649; doi:10.3389/fcvm.2023.1187275)
Supplement: Supplementary file 2 [file Table2.xlsx]

## Sheet: Data S1
Data S1. The results of linear regression models using both Lifelines and UK Biobank observational cohorts (BP)
Exposures	Outcomes	Methods	Models	Beta	SE	95% CI		P value	Databases	Sample size
						Lower	Upper
HR	SBP	Univariate linear regression	Model 1	2.21844	0.04436	2.13149	2.30539	<2E-16	Lifelines	143209
HR	SBP	Multivariable linear regression	Model 2	2.78344	0.039581	2.70587	2.86102	<2E-16	Lifelines	143209
HR	SBP	Multivariable linear regression	Model 3	2.6893	0.039451	2.61197	2.76662	<2E-16	Lifelines	143209
HR	SBP	Univariate linear regression	Model 1	1.54825	0.07975	1.39194	1.70456	<2E-16	UKB	55057
HR	SBP	Multivariable linear regression	Model 2	2.19258	0.069357	2.05664	2.32852	<2E-16	UKB	55057
HR	SBP	Multivariable linear regression	Model 3	2.20958	0.068561	2.0752	2.34396	<2E-16	UKB	55057
HR	SBP	Meta analysis	Random-effects model*	2.4527	0.2398	1.98269	2.92271	<1E-04	Lifelines+UKB	198266
HR	DBP	Univariate linear regression	Model 1	0.71328	0.02706	0.660242	0.766318	<2E-16	Lifelines	143209
HR	DBP	Multivariable linear regression	Model 2	1.02119	0.0248967	0.972388	1.06998	<2E-16	Lifelines	143209
HR	DBP	Multivariable linear regression	Model 3	0.998076	0.024952	0.94917	1.04698	<2E-16	Lifelines	143209
HR	DBP	Univariate linear regression	Model 1	1.97106	0.0391	1.89442	2.0477	<2E-16	UKB	55057
HR	DBP	Multivariable linear regression	Model 2	2.21757	0.036748	2.14554	2.28959	<2E-16	UKB	55057
HR	DBP	Multivariable linear regression	Model 3	2.24961	0.036244	2.17857	2.32065	<2E-16	UKB	55057
HR	DBP	Meta analysis	Random-effects model*	1.6236	0.6257	0.397228	2.84997	0.0095	Lifelines+UKB	198266
lnRMSSD	SBP	Univariate linear regression	Model 1	-6.17301	0.05979	-6.2902	-6.05582	<2E-16	Lifelines	143209
lnRMSSD	SBP	Multivariable linear regression	Model 2	-2.4491	0.0604	-2.56748	-2.33072	<2E-16	Lifelines	143209
lnRMSSD	SBP	Multivariable linear regression	Model 3	-2.32417	0.060138	-2.44204	-2.2063	<2E-16	Lifelines	143209
lnRMSSD	SBP	Univariate linear regression	Model 1	-5.46929	0.122449	-5.70929	-5.22929	<2E-16	UKB	59600
lnRMSSD	SBP	Multivariable linear regression	Model 2	-2.46385	0.112414	-2.68418	-2.24352	<2E-16	UKB	59600
lnRMSSD	SBP	Multivariable linear regression	Model 3	-2.26227	0.111402	-2.48061	-2.04392	<2E-16	UKB	59600
lnRMSSD	SBP	Meta analysis	Random-effects model*	-2.3102	0.0529	-2.41388	-2.20652	<1E-04	Lifelines+UKB	202809
lnRMSSD	DBP	Univariate linear regression	Model 1	-3.18258	0.03661	-3.25434	-3.11082	<2E-16	Lifelines	143209
lnRMSSD	DBP	Multivariable linear regression	Model 2	-1.17438	0.037685	-1.24825	-1.10052	<2E-16	Lifelines	143209
lnRMSSD	DBP	Multivariable linear regression	Model 3	-1.13759	0.037738	-1.21156	-1.06363	<2E-16	Lifelines	143209
lnRMSSD	DBP	Univariate linear regression	Model 1	-3.12754	0.0594408	-3.24404	-3.01103	<2E-16	UKB	59600
lnRMSSD	DBP	Multivariable linear regression	Model 2	-2.5424	0.058455	-2.65698	-2.42783	<2E-16	UKB	59600
lnRMSSD	DBP	Multivariable linear regression	Model 3	-2.45823	0.0578308	-2.57157	-2.34488	<2E-16	UKB	59600
lnRMSSD	DBP	Meta analysis	Random-effects model*	-1.7972	0.6603	-3.09139	-0.503012	0.0065	Lifelines+UKB	202809
lnRMSSDc	SBP	Univariate linear regression	Model 1	-6.59104	0.06569	-6.71979	-6.46229	<2E-16	Lifelines	143209
lnRMSSDc	SBP	Multivariable linear regression	Model 2	-1.80148	0.068232	-1.93521	-1.66774	<2E-16	Lifelines	143209
lnRMSSDc	SBP	Multivariable linear regression	Model 3	-1.68679	0.067877	-1.81983	-1.55375	<2E-16	Lifelines	143209
lnRMSSDc	SBP	Univariate linear regression	Model 1	-6.26462	0.137499	-6.53412	-5.99513	<2E-16	UKB	59600
lnRMSSDc	SBP	Multivariable linear regression	Model 2	-2.14316	0.128197	-2.39442	-1.89189	<2E-16	UKB	59600
lnRMSSDc	SBP	Multivariable linear regression	Model 3	-1.8684	0.126969	-2.11726	-1.61954	<2E-16	UKB	59600
lnRMSSDc	SBP	Meta analysis	Random-effects model*	-1.7459	0.0851	-1.9127	-1.5791	<1E-04	Lifelines+UKB	202809
lnRMSSDc	DBP	Univariate linear regression	Model 1	-3.56063	0.04011	-3.63925	-3.48201	<2E-16	Lifelines	143209
lnRMSSDc	DBP	Multivariable linear regression	Model 2	-1.01138	0.042489	-1.09466	-0.928104	<2E-16	Lifelines	143209
lnRMSSDc	DBP	Multivariable linear regression	Model 3	-0.975203	0.042521	-1.05854	-0.891862	<2E-16	Lifelines	143209
lnRMSSDc	DBP	Univariate linear regression	Model 1	-2.99908	0.0672101	-3.13081	-2.86735	<2E-16	UKB	59600
lnRMSSDc	DBP	Multivariable linear regression	Model 2	-2.13296	0.0670319	-2.26435	-2.00158	<2E-16	UKB	59600
lnRMSSDc	DBP	Multivariable linear regression	Model 3	-2.00261	0.0662888	-2.13253	-1.87268	<2E-16	UKB	59600
lnRMSSDc	DBP	Meta analysis	Random-effects model*	-1.4876	0.5137	-2.49445	-0.480748	0.0038	Lifelines+UKB	202809
lnSDNN	SBP	Univariate linear regression	Model 1	-6.09151	0.06467	-6.21826	-5.96476	<2E-16	Lifelines	143209
lnSDNN	SBP	Multivariable linear regression	Model 2	-2.23317	0.064867	-2.36031	-2.10603	<2E-16	Lifelines	143209
lnSDNN	SBP	Multivariable linear regression	Model 3	-2.06321	0.06462	-2.18987	-1.93655	<2E-16	Lifelines	143209
lnSDNN	SBP	Univariate linear regression	Model 1	-5.62752	0.130131	-5.88258	-5.37247	<2E-16	UKB	59600
lnSDNN	SBP	Multivariable linear regression	Model 2	-2.42208	0.120249	-2.65777	-2.1864	<2E-16	UKB	59600
lnSDNN	SBP	Multivariable linear regression	Model 3	-2.028	0.119526	-2.26227	-1.79373	<2E-16	UKB	59600
lnSDNN	SBP	Meta analysis	Random-effects model*	-2.0552	0.0568	-2.16653	-1.94387	<1E-04	Lifelines+UKB	202809
lnSDNN	DBP	Univariate linear regression	Model 1	-3.12329	0.03954	-3.20079	-3.04579	<2E-16	Lifelines	143209
lnSDNN	DBP	Multivariable linear regression	Model 2	-1.04914	0.040447	-1.12841	-0.969862	<2E-16	Lifelines	143209
lnSDNN	DBP	Multivariable linear regression	Model 3	-0.994821	0.040524	-1.07425	-0.915394	<2E-16	Lifelines	143209
lnSDNN	DBP	Univariate linear regression	Model 1	-2.69612	0.0636031	-2.82078	-2.57146	<2E-16	UKB	59600
lnSDNN	DBP	Multivariable linear regression	Model 2	-2.11792	0.0628789	-2.24116	-1.99468	<2E-16	UKB	59600
lnSDNN	DBP	Multivariable linear regression	Model 3	-1.92861	0.0624186	-2.05095	-1.80627	<2E-16	UKB	59600
lnSDNN	DBP	Meta analysis	Random-effects model*	-1.4605	0.4669	-2.37562	-0.545376	0.0018	Lifelines+UKB	202809
lnSDNNc	SBP	Univariate linear regression	Model 1	-5.94526	0.06887	-6.08025	-5.81027	<2E-16	Lifelines	143209
lnSDNNc	SBP	Multivariable linear regression	Model 2	-1.21881	0.07006	-1.35613	-1.08149	<2E-16	Lifelines	143209
lnSDNNc	SBP	Multivariable linear regression	Model 3	-1.06695	0.069711	-1.20358	-0.930311	<2E-16	Lifelines	143209
lnSDNNc	SBP	Univariate linear regression	Model 1	-5.6911	0.138284	-5.96214	-5.42007	<2E-16	UKB	59600
lnSDNNc	SBP	Multivariable linear regression	Model 2	-1.71074	0.128898	-1.96338	-1.4581	<2E-16	UKB	59600
lnSDNNc	SBP	Multivariable linear regression	Model 3	-1.24138	0.128022	-1.49231	-0.990461	<2E-16	UKB	59600
lnSDNNc	SBP	Meta analysis	Random-effects model*	-1.1211	0.0808	-1.27947	-0.962732	<1E-04	Lifelines+UKB	202809
lnSDNNc	DBP	Univariate linear regression	Model 1	-3.22159	0.04196	-3.30383	-3.13935	<2E-16	Lifelines	143209
lnSDNNc	DBP	Multivariable linear regression	Model 2	-0.714705	0.043612	-0.800185	-0.629225	<2E-16	Lifelines	143209
lnSDNNc	DBP	Multivariable linear regression	Model 3	-0.662471	0.043657	-0.748039	-0.576903	<2E-16	Lifelines	143209
lnSDNNc	DBP	Univariate linear regression	Model 1	-2.08109	0.0679683	-2.21431	-1.94787	<2E-16	UKB	59600
lnSDNNc	DBP	Multivariable linear regression	Model 2	-1.25076	0.0677161	-1.38348	-1.11803	<2E-16	UKB	59600
lnSDNNc	DBP	Multivariable linear regression	Model 3	-1.0077	0.0671529	-1.13932	-0.876083	<2E-16	UKB	59600
lnSDNNc	DBP	Meta analysis	Random-effects model*	-0.8313	0.1726	-1.1696	-0.493004	<1E-04	Lifelines+UKB	202809
HR increase	SBP	Univariate linear regression	Model 1	-5.48409	0.07654	-5.63411	-5.33407	<2E-16	UKB	55057
HR increase	SBP	Multivariable linear regression	Model 2	-2.74895	0.073715	-2.89343	-2.60447	<2E-16	UKB	55057
HR increase	SBP	Multivariable linear regression	Model 3	-2.4427	0.073306	-2.58638	-2.29902	<2E-16	UKB	55057
HR increase	DBP	Univariate linear regression	Model 1	-2.72546	0.03826	-2.80045	-2.65047	<2E-16	UKB	55057
HR increase	DBP	Multivariable linear regression	Model 2	-2.15932	0.039409	-2.23656	-2.08208	<2E-16	UKB	55057
HR increase	DBP	Multivariable linear regression	Model 3	-2.00117	0.039194	-2.07799	-1.92435	<2E-16	UKB	55057
HR recovery (10s)	SBP	Univariate linear regression	Model 1	-4.09049	0.0781	-4.24357	-3.93741	<2E-16	UKB	55057
HR recovery (10s)	SBP	Multivariable linear regression	Model 2	-1.98837	0.071614	-2.12874	-1.84801	<2E-16	UKB	55057
HR recovery (10s)	SBP	Multivariable linear regression	Model 3	-1.73978	0.071066	-1.87907	-1.60049	<2E-16	UKB	55057
HR recovery (10s)	DBP	Univariate linear regression	Model 1	-2.27265	0.0388	-2.3487	-2.1966	<2E-16	UKB	55057
HR recovery (10s)	DBP	Multivariable linear regression	Model 2	-1.74929	0.038382	-1.82452	-1.67406	<2E-16	UKB	55057
HR recovery (10s)	DBP	Multivariable linear regression	Model 3	-1.6279	0.038081	-1.70253	-1.55326	<2E-16	UKB	55057
HR recovery (20s)	SBP	Univariate linear regression	Model 1	-4.48878	0.07771	-4.64109	-4.33647	<2E-16	UKB	55057
HR recovery (20s)	SBP	Multivariable linear regression	Model 2	-2.0699	0.07245	-2.2119	-1.9279	<2E-16	UKB	55057
HR recovery (20s)	SBP	Multivariable linear regression	Model 3	-1.76541	0.072087	-1.9067	-1.62412	<2E-16	UKB	55057
HR recovery (20s)	DBP	Univariate linear regression	Model 1	-2.47892	0.03857	-2.55452	-2.40332	<2E-16	UKB	55057
HR recovery (20s)	DBP	Multivariable linear regression	Model 2	-1.9281	0.038708	-2.00396	-1.85223	<2E-16	UKB	55057
HR recovery (20s)	DBP	Multivariable linear regression	Model 3	-1.78137	0.038523	-1.85688	-1.70587	<2E-16	UKB	55057
HR recovery (30s)	SBP	Univariate linear regression	Model 1	-4.99072	0.07715	-5.14193	-4.83951	<2E-16	UKB	55057
HR recovery (30s)	SBP	Multivariable linear regression	Model 2	-2.38102	0.073007	-2.52411	-2.23793	<2E-16	UKB	55057
HR recovery (30s)	SBP	Multivariable linear regression	Model 3	-2.04363	0.072807	-2.18633	-1.90092	<2E-16	UKB	55057
HR recovery (30s)	DBP	Univariate linear regression	Model 1	-2.68456	0.03832	-2.75967	-2.60945	<2E-16	UKB	55057
HR recovery (30s)	DBP	Multivariable linear regression	Model 2	-2.11967	0.03893	-2.19597	-2.04337	<2E-16	UKB	55057
HR recovery (30s)	DBP	Multivariable linear regression	Model 3	-1.95814	0.038837	-2.03426	-1.88202	<2E-16	UKB	55057
HR recovery (40s)	SBP	Univariate linear regression	Model 1	-5.39885	0.07665	-5.54908	-5.24862	<2E-16	UKB	55057
HR recovery (40s)	SBP	Multivariable linear regression	Model 2	-2.66472	0.07342	-2.80862	-2.52082	<2E-16	UKB	55057
HR recovery (40s)	SBP	Multivariable linear regression	Model 3	-2.31449	0.073296	-2.45815	-2.17083	<2E-16	UKB	55057
HR recovery (40s)	DBP	Univariate linear regression	Model 1	-2.83405	0.03812	-2.90877	-2.75933	<2E-16	UKB	55057
HR recovery (40s)	DBP	Multivariable linear regression	Model 2	-2.259	0.039115	-2.33566	-2.18233	<2E-16	UKB	55057
HR recovery (40s)	DBP	Multivariable linear regression	Model 3	-2.09049	0.039062	-2.16705	-2.01392	<2E-16	UKB	55057
HR recovery (50s)	SBP	Univariate linear regression	Model 1	-5.74744	0.07618	-5.89675	-5.59813	<2E-16	UKB	55057
HR recovery (50s)	SBP	Multivariable linear regression	Model 2	-2.96519	0.07357	-3.10938	-2.82099	<2E-16	UKB	55057
HR recovery (50s)	SBP	Multivariable linear regression	Model 3	-2.61679	0.073458	-2.76076	-2.47281	<2E-16	UKB	55057
HR recovery (50s)	DBP	Univariate linear regression	Model 1	-2.9619	0.03794	-3.03626	-2.88754	<2E-16	UKB	55057
HR recovery (50s)	DBP	Multivariable linear regression	Model 2	-2.39274	0.039167	-2.4695	-2.31597	<2E-16	UKB	55057
HR recovery (50s)	DBP	Multivariable linear regression	Model 3	-2.22365	0.039119	-2.30033	-2.14698	<2E-16	UKB	55057
Model 1: BP ~ HR(V) traits Model 2: Model 1 + Age + Sex + Ethnicity Model 3: Model 2 + CVD + T2DM * using results from model 3

## Sheet: Data S2
Data S2. SNPs used as IVs in MR analyses testing effect of HR(V) traits on BP (ID: ieu-b-38/39)
HR traits	SNP	Chr	Position	Effect allele	Other allele	Beta.exposure	SE.exposure	Pval.exposure	Beta.SBP	SE.SBP	Beta.DBP	SE.DBP	F-statistic for each SNP
Resting HR	rs10119917	9	129332125	C	T	0.0193765	0.00226945	1.4e-17	-0.0117	0.0326	0.0052	0.0188	72.897
	rs10146358	14	24899473	C	G	0.0261935	0.00380794	6e-12	-0.079	0.0582	-0.0582	0.0335	47.3159
	rs10210444	2	28859979	A	G	-0.0151468	0.00263761	9.3e-09	0.021	0.0379	-0.0337	0.0217	32.9777
	rs10212230	3	156690953	C	G	0.0129094	0.00213577	1.5e-09	0.0515	0.0306	0.0532	0.0175	36.5345
	rs1029718	7	16044300	C	G	-0.013786	0.00214126	1.2e-10	0.0439	0.0307	-0.0108	0.0176	41.4513
	rs1046317	4	6304242	C	T	0.0148797	0.00224745	3.6e-11	-0.0736	0.0325	-0.0015	0.0186	43.8337
	rs10786570	10	101522170	A	G	-0.0145851	0.00212142	6.2e-12	-0.0714	0.0307	-0.0713	0.0176	47.2678
	rs10787270	10	112459906	A	G	0.016003	0.00213614	6.8e-14	0.0645	0.0307	0.0695	0.0176	56.1233
	rs10895274	11	102083069	C	A	0.0150491	0.00222261	1.3e-11	-0.0602	0.0319	0.0802	0.0183	45.8453
	rs10933175	2	228133512	A	G	0.017024	0.00245212	3.9e-12	0.0541	0.0351	0.0562	0.0201	48.1992
	rs11023064	11	14068619	C	G	0.0177229	0.00212759	8.1e-17	0.0366	0.0305	0.0918	0.0175	69.3895
	rs11043003	11	2203154	C	T	0.014309	0.00248103	8.1e-09	0.024	0.0367	0.0494	0.021	33.2625
	rs11045173	12	20473019	G	A	-0.0260585	0.00253707	9.5e-25	-0.0924	0.0367	-0.1823	0.0212	105.495
	rs11072332	15	72108307	T	G	-0.0141268	0.00250938	1.8e-08	-0.0446	0.0362	-0.0882	0.0209	31.6924
	rs111326958	6	105755606	T	G	0.0342573	0.00462782	1.3e-13	0.1295	0.0679	0.1547	0.0389	54.7966
	rs11145411	9	71753549	C	G	-0.0159987	0.00257919	5.5e-10	0.0543	0.0369	-0.012	0.0213	38.4771
	rs11153730	6	118667522	C	T	-0.0465614	0.00209376	1.5e-109	-0.1388	0.0301	-0.1551	0.0173	494.536
	rs11162017	1	87902311	A	G	-0.0251361	0.00212118	2.2e-32	0.1361	0.0304	0.0083	0.0174	140.424
	rs11199905	10	123078287	C	T	0.0329892	0.00577491	1.1e-08	-0.4792	0.0852	-0.165	0.0487	32.6327
	rs11229113	11	57510823	T	G	0.0138425	0.00224436	6.9e-10	-0.2412	0.0322	-0.059	0.0184	38.0403
	rs11237453	11	78028587	G	A	0.0187425	0.00288582	8.3e-11	-0.1603	0.0413	-0.1363	0.0237	42.181
	rs11240358	1	205070573	A	G	0.014821	0.00214248	4.6e-12	0.0034	0.0309	-0.0157	0.0177	47.8544
	rs11247796	1	28711227	G	A	0.0143512	0.00226902	2.5e-10	-0.2258	0.0327	-0.0743	0.0187	40.0037
	rs113075198	2	203156422	T	C	-0.0141228	0.00228448	6.3e-10	-0.0006	0.0331	0.0117	0.019	38.2179
	rs113393955	11	43753661	C	G	0.0202903	0.00298233	1e-11	0.107	0.0429	0.0972	0.0246	46.2877
	rs114167666	5	176653054	A	G	0.0394285	0.00672024	4.4e-09	-0.1537	0.1005	-0.1009	0.0573	34.4232
	rs114478555	1	212288480	C	G	-0.031551	0.00568894	2.9e-08	0.0893	0.0785	-0.0795	0.045	30.7584
	rs1155338	1	88405184	A	C	-0.0180052	0.00290312	5.6e-10	0.0636	0.0424	-0.008	0.0243	38.465
	rs11564347	18	25845122	T	C	-0.0193632	0.00274118	1.6e-12	0.0499	0.0392	-0.0366	0.0226	49.8975
	rs11593659	10	63174865	A	C	0.0218406	0.00257421	2.2e-17	0.1888	0.037	0.1649	0.0212	71.9849
	rs11671372	19	11269726	T	G	0.0156611	0.00213912	2.5e-13	-0.0423	0.0311	0.0568	0.0179	53.6012
	rs11708951	3	41288064	T	C	0.0117929	0.00210192	2e-08	0.134	0.0303	0.0972	0.0174	31.4781
	rs11866219	16	69549749	C	A	-0.0157619	0.00215554	2.6e-13	-0.0558	0.0311	0.0077	0.0179	53.4694
	rs11871231	17	17883848	G	A	0.0127552	0.00228958	2.5e-08	0.1258	0.0331	0.0726	0.0191	31.0358
	rs1190587	14	102608093	C	T	-0.0212664	0.00318633	2.5e-11	0.0358	0.0452	-0.025	0.0262	44.5458
	rs12026893	1	45789095	G	A	0.0266901	0.00325573	2.4e-16	-0.0008	0.0472	0.1107	0.027	67.2053
	rs12187598	5	142402669	C	T	0.0207018	0.0023311	6.6e-19	-0.0546	0.0338	0.0253	0.0194	78.8668
	rs12190287	6	134214525	G	C	0.0225488	0.00216079	1.7e-25	-0.1768	0.0321	-0.091	0.0184	108.898
	rs12212865	6	121770464	T	A	-0.0367767	0.00322021	3.3e-30	0.0991	0.0496	-0.0594	0.0282	130.43
	rs12217173	10	62091912	G	A	-0.0116269	0.00210745	3.4e-08	-0.0408	0.0304	-0.06	0.0174	30.4378
	rs12314227	12	4079559	T	C	-0.018743	0.00334263	2.1e-08	-0.0147	0.0472	-0.0125	0.0272	31.4414
	rs12332927	6	27955115	C	T	-0.0233208	0.00337358	4.8e-12	-0.034	0.0484	-0.1077	0.0278	47.7865
	rs12345385	9	37749508	G	A	0.0136458	0.00236695	8.2e-09	-0.0948	0.034	-0.038	0.0196	33.2368
	rs1245034	12	64981458	G	T	0.0260864	0.00212386	1.1e-34	-0.044	0.0305	0.0253	0.0176	150.861
	rs12464793	2	17718822	T	C	-0.0182771	0.00218633	6.3e-17	-0.0471	0.0314	-0.0351	0.018	69.8849
	rs1248063	12	114862921	A	C	0.0144603	0.00211809	8.7e-12	-0.0279	0.0304	0.0179	0.0175	46.6086
	rs12481583	20	57469055	T	C	0.0138143	0.00219662	3.2e-10	0.088	0.0323	0.047	0.0186	39.5501
	rs12501032	4	23951018	G	C	0.0283374	0.00227133	1e-35	-0.0157	0.0333	0.0527	0.0191	155.654
	rs12514461	5	79041057	G	A	0.0234989	0.00328716	8.8e-13	-0.1161	0.0473	0	0.0272	51.1038
	rs12515512	5	81141928	C	A	0.0159422	0.00234671	1.1e-11	0.0148	0.0337	0.0316	0.0193	46.1506
	rs12573386	10	112576559	G	C	-0.0140916	0.00217392	9e-11	-0.0423	0.0323	-0.0732	0.0185	42.0178
	rs1260326	2	27730940	C	T	-0.0264517	0.00213753	3.6e-35	-0.1457	0.0307	-0.0534	0.0176	153.138
	rs12619710	2	101579811	C	T	-0.0213638	0.00252721	2.8e-17	0.1846	0.037	0.0149	0.0212	71.4619
	rs12627254	21	35368402	T	G	0.0233765	0.00313897	9.5e-14	-0.1095	0.0446	-0.1211	0.0258	55.4606
	rs12634111	3	15591012	C	T	-0.0137512	0.00235426	5.2e-09	-0.0325	0.0344	-0.0525	0.0197	34.1171
	rs12643212	4	1224948	G	A	-0.014193	0.00212817	2.6e-11	-0.0035	0.0306	-0.0481	0.0175	44.477
	rs12657388	5	90380845	G	A	0.0130505	0.00212133	7.6e-10	-0.1888	0.0304	-0.0853	0.0175	37.8476
	rs12705096	7	100496887	G	A	0.0586647	0.00270396	2.2e-104	-0.0604	0.0389	0.1651	0.0223	470.71
	rs12724121	1	236852282	T	A	0.0182538	0.00216808	3.8e-17	-0.0311	0.0315	0.0185	0.018	70.8853
	rs12788774	11	32360235	T	G	-0.0188379	0.00244977	1.5e-14	0.0186	0.0356	-0.0168	0.0204	59.1309
	rs12906962	15	95312071	C	T	0.0269607	0.00226294	1e-32	0.2653	0.0325	0.2378	0.0188	141.944
	rs12918327	16	30626616	T	C	0.0175377	0.00251059	2.8e-12	0.03	0.0366	0.1536	0.021	48.7971
	rs12931842	16	10757015	G	A	0.0167936	0.0021854	1.5e-14	0.0784	0.0312	0.0706	0.018	59.0508
	rs12961750	18	58363678	T	G	-0.0115848	0.00210096	3.5e-08	-0.0676	0.03	-0.0603	0.0174	30.4048
	rs13025087	2	232264914	T	G	-0.0309694	0.00246253	2.9e-36	0.0362	0.0351	-0.0419	0.0201	158.162
	rs13121256	4	40987157	C	T	0.01173	0.00213117	3.7e-08	0.0003	0.0307	0.0144	0.0176	30.2942
	rs13129601	4	83271249	C	T	0.0172398	0.00252123	8e-12	0.0082	0.0368	0.0232	0.0211	46.7562
	rs13137330	4	159860305	A	G	-0.0143061	0.00230696	5.6e-10	0.0306	0.0332	0.0053	0.019	38.4558
	rs13284733	9	14532236	A	G	-0.0136452	0.00214126	1.9e-10	0.1009	0.0309	0.0046	0.0178	40.6089
	rs1338373	1	183399613	A	G	0.0125453	0.00210803	2.7e-09	0.1003	0.0304	0.0803	0.0175	35.4167
	rs141062076	5	89380784	T	C	0.0526419	0.00730417	5.7e-13	-0.1963	0.1073	-0.0609	0.0613	51.9423
	rs14133	11	111782697	C	G	-0.0141782	0.00231822	9.6e-10	0.1801	0.0338	0.0984	0.0194	37.4053
	rs142991989	4	23791655	A	T	-0.046154	0.0077185	2.2e-09	-0.1629	0.1162	-0.17	0.0662	35.7563
	rs1442875	2	60026906	A	T	-0.0193216	0.00216423	4.4e-19	-0.1458	0.031	-0.0687	0.0178	79.7039
	rs150060800	1	10732131	T	C	0.0417094	0.00550491	3.5e-14	-0.2226	0.0818	0.0032	0.0467	57.4073
	rs1504	2	37078839	G	T	-0.0142245	0.00211326	1.7e-11	-0.0181	0.0305	-0.0354	0.0175	45.3073
	rs1506636	7	123317140	G	A	0.0178962	0.00224291	1.5e-15	-0.1834	0.0325	-0.1021	0.0186	63.6646
	rs1590403	9	13680982	T	C	-0.0129105	0.00212834	1.3e-09	-0.065	0.0304	-0.0041	0.0176	36.7963
	rs1613416	17	17133121	A	G	0.0176987	0.00210875	4.7e-17	-0.023	0.0302	0.0539	0.0174	70.4421
	rs161937	5	98273862	G	A	0.0129797	0.0021266	1e-09	-0.0186	0.0307	0.038	0.0176	37.2527
	rs165177	3	8603243	C	T	0.0156162	0.00242889	1.3e-10	0.0083	0.035	0.0263	0.02	41.3366
	rs16835702	1	237908488	G	A	0.0124628	0.00226943	4e-08	0.0812	0.0326	0.0729	0.0187	30.1577
	rs16899458	6	68453376	C	G	-0.0125079	0.00219862	1.3e-08	0.0736	0.0317	0.0043	0.0182	32.3645
	rs17010608	3	73262379	C	T	0.0133026	0.00218862	1.2e-09	-0.0687	0.0317	0.019	0.0181	36.943
	rs17041868	2	111894720	C	T	0.0303007	0.00426036	1.1e-12	0.2759	0.0621	0.1681	0.0356	50.5839
	rs17042848	1	216734001	A	T	-0.023561	0.00271657	4.2e-18	0.1605	0.0391	-0.0023	0.0224	75.2221
	rs17049712	2	58961136	T	C	0.0128248	0.0023189	3.2e-08	0.0657	0.0332	0.0145	0.019	30.587
	rs17201923	14	85796564	G	A	-0.0387152	0.00232513	3e-62	0.0748	0.0332	-0.0704	0.0192	277.248
	rs17362588	2	179721046	A	G	0.0949968	0.00367809	4.3e-147	0.057	0.0532	0.333	0.0305	667.073
	rs174533	11	61549025	A	G	0.03205	0.00220588	7.9e-48	-0.052	0.0318	0.0584	0.0182	211.102
	rs17695155	10	29820758	C	T	0.0204202	0.00214654	1.9e-21	-0.0141	0.0313	0.0464	0.0179	90.4986
	rs17832432	3	66492422	T	C	-0.0180838	0.00290394	4.7e-10	0.1109	0.0414	-0.0069	0.0238	38.7797
	rs180248	7	93547596	G	T	-0.030604	0.00220705	1e-43	0.0115	0.0325	-0.0673	0.0186	192.279
	rs1804193	17	15134006	T	C	0.0501645	0.00398405	2.4e-36	0.0189	0.0586	0.1453	0.0338	158.542
	rs183072	5	139054033	C	T	-0.0123202	0.00224071	3.8e-08	-0.1431	0.0326	-0.0752	0.0187	30.2318
	rs186173903	6	122951415	C	A	-0.0791938	0.00753908	8.2e-26	0.2251	0.1167	-0.0643	0.0663	110.343
	rs1869862	3	132301749	C	A	0.0122094	0.0021416	1.2e-08	-0.0515	0.031	-0.0587	0.0178	32.5021
	rs1902811	16	20039229	G	C	-0.0190718	0.00240433	2.2e-15	0.0239	0.034	0.0336	0.0196	62.9209
	rs1921102	5	30896358	C	A	-0.0161159	0.00212733	3.6e-14	-0.0134	0.0305	-0.0416	0.0175	57.3904
	rs197143	19	4989028	A	G	-0.0133961	0.00226365	3.3e-09	-0.2266	0.0325	-0.1309	0.0187	35.0218
	rs1978727	19	1208399	T	C	-0.0166414	0.00224439	1.2e-13	0.0223	0.0349	-0.0396	0.02	54.9773
	rs1991823	19	40780325	A	G	0.0192878	0.00217808	8.3e-19	0.0282	0.0311	0.0776	0.018	78.4184
	rs2040862	5	137419989	T	C	-0.0358762	0.00273472	2.6e-39	-0.1197	0.0397	-0.085	0.0228	172.102
	rs2055726	16	65284815	A	G	-0.0302972	0.00211263	1.2e-46	0.1754	0.0302	-0.0217	0.0174	205.664
	rs2086857	1	43412346	G	A	0.0156882	0.00224423	2.7e-12	0.066	0.0324	0.0719	0.0186	48.8665
	rs2091624	6	122101755	C	G	0.0909609	0.00351269	7.6e-148	-0.1543	0.0502	0.1715	0.0288	670.548
	rs2095106	1	217728051	A	T	0.0129371	0.00220649	4.5e-09	0.1442	0.0318	0.1248	0.0182	34.3772
	rs2158711	7	26582218	G	A	0.015411	0.00209732	2e-13	-0.0649	0.0301	0.0174	0.0173	53.9924
	rs2159886	2	48023873	G	T	0.0159507	0.00227842	2.5e-12	0.0306	0.0327	0.0733	0.0188	49.0108
	rs2162889	19	17464411	A	G	0.0149075	0.00234285	2e-10	0.0597	0.0347	0.0728	0.02	40.4875
	rs2172945	18	34202084	A	G	-0.0292939	0.00286619	1.6e-24	-0.004	0.0413	-0.0434	0.0238	104.459
	rs2189444	7	83841809	C	T	0.013403	0.00217548	7.2e-10	-0.0198	0.0314	-0.0114	0.018	37.9572
	rs2260052	17	949897	A	G	-0.0136598	0.00220798	6.1e-10	-0.04	0.0326	-0.0454	0.0187	38.2735
	rs2275947	1	26383875	G	A	-0.0167164	0.00254775	5.3e-11	-0.0298	0.0366	-0.0602	0.021	43.0499
	rs2276864	3	49894030	C	T	0.0278362	0.00225127	4.1e-35	0.1545	0.0328	0.1451	0.0188	152.885
	rs2277923	5	172662024	C	T	-0.0275486	0.00232813	2.6e-32	0.0244	0.034	-0.0813	0.0195	140.018
	rs2282286	1	156452870	A	G	0.0157893	0.00219932	7e-13	-0.1626	0.0316	-0.0953	0.0181	51.5405
	rs2283847	22	28181399	T	C	-0.0204984	0.00216698	3.1e-21	0.0164	0.0319	-0.0344	0.0184	89.4809
	rs2286589	17	74684080	A	G	0.0187705	0.00211443	6.8e-19	-0.0234	0.0301	0.0917	0.0174	78.807
	rs2289123	11	89224718	T	G	-0.0165674	0.00255547	9e-11	0.2438	0.0374	-0.119	0.0215	42.0308
	rs2298599	11	128834952	T	C	0.0120205	0.00218997	4e-08	-0.0571	0.0314	-0.0166	0.018	30.1279
	rs2299439	7	116416010	T	G	0.0196273	0.00210463	1.1e-20	0.1137	0.0302	0.0398	0.0174	86.97
	rs231073	16	64769776	A	G	-0.0181248	0.00277269	6.3e-11	0.0518	0.0397	-0.003	0.0229	42.7311
	rs2357929	10	18643581	A	G	-0.0226766	0.00310736	2.9e-13	0.2444	0.0449	0.0643	0.0257	53.2565
	rs236349	6	36840767	G	A	0.0261782	0.00222059	4.5e-32	-0.0699	0.0326	0.0615	0.0187	138.977
	rs244548	5	50929958	G	A	-0.0206904	0.00278249	1e-13	-0.037	0.0397	-0.0592	0.0228	55.2931
	rs246212	16	16109242	A	G	-0.0164829	0.00240789	7.6e-12	-0.0127	0.0345	-0.0296	0.0199	46.8591
	rs2542701	12	116233083	G	A	-0.0156161	0.00210332	1.1e-13	-0.0169	0.03	0.0004	0.0174	55.1232
	rs255899	5	111096426	G	C	-0.0209412	0.00271625	1.3e-14	0.0475	0.04	0.02	0.023	59.4379
	rs2680340	15	73592793	A	G	-0.0205503	0.00212955	4.9e-22	-0.0094	0.0304	-0.0247	0.0175	93.1238
	rs272564	1	45012273	C	A	0.036924	0.00234743	9.5e-56	-0.0064	0.0337	0.0784	0.0193	247.419
	rs28446981	14	55481946	C	T	-0.0134869	0.00225521	2.2e-09	0.0236	0.0325	-0.0226	0.0188	35.7643
	rs28504363	4	94836997	A	G	0.0244159	0.00438143	2.5e-08	-0.1015	0.0679	0.0262	0.0385	31.0537
	rs28680958	1	173848808	A	G	-0.0179965	0.00253504	1.3e-12	0.0312	0.0365	0.0304	0.0209	50.3972
	rs28791933	6	53982630	A	G	0.0192054	0.00218462	1.5e-18	-0.1537	0.0316	-0.0179	0.0181	77.2849
	rs28820387	18	20094918	G	T	0.042806	0.00476166	2.5e-19	-0.1275	0.0678	0.0915	0.0391	80.8151
	rs28925904	4	144359490	T	C	0.0380532	0.00674207	1.7e-08	0.4948	0.1061	0.2569	0.0603	31.8563
	rs2900067	5	112484261	C	A	0.0137406	0.0024367	1.7e-08	0.0563	0.0348	0.0483	0.02	31.7985
	rs2926805	12	49270097	G	A	0.0120238	0.0021061	1.1e-08	-0.0062	0.03	0.0054	0.0173	32.5931
	rs295139	2	201159988	A	T	0.0168999	0.00212633	1.9e-15	-0.1953	0.0305	-0.0818	0.0175	63.1694
	rs298978	4	119557628	T	A	-0.0135597	0.00241414	1.9e-08	-0.0581	0.0364	-0.0367	0.0208	31.5482
	rs3026445	12	110723203	C	T	-0.0172091	0.00217813	2.8e-15	-0.0919	0.0311	-0.1063	0.0179	62.4236
	rs309124	2	136759379	G	A	-0.018288	0.00312973	5.1e-09	-0.0711	0.0448	-0.0945	0.0259	34.1443
	rs312475	3	53513354	G	A	-0.0207343	0.00226553	5.6e-20	0.0852	0.0326	-0.0123	0.0187	83.7605
	rs33916666	7	35306718	C	T	-0.0171575	0.00211598	5.1e-16	-0.04	0.0305	-0.1232	0.0175	65.7484
	rs34206025	11	44975552	T	C	0.0231167	0.00222253	2.5e-25	-0.0318	0.0324	0.0242	0.0185	108.182
	rs34305371	1	72733610	A	G	0.0195234	0.0034689	1.8e-08	-0.0451	0.053	0.0326	0.0302	31.6758
	rs34423	5	107502872	C	T	-0.0187017	0.00265395	1.8e-12	-0.1403	0.0384	-0.0534	0.022	49.6566
	rs35263143	3	172119132	C	T	-0.0179453	0.00221313	5.1e-16	0.0427	0.0325	-0.0378	0.0186	65.7488
	rs35493868	7	73039406	G	C	-0.0148539	0.00261479	1.3e-08	-0.1594	0.0383	-0.149	0.0219	32.2706
	rs35680304	7	130973495	T	C	-0.0261462	0.00214171	2.8e-34	0.2694	0.031	0.0817	0.0178	149.038
	rs36000907	5	45183148	A	G	0.0324848	0.00393737	1.6e-16	-0.0779	0.0598	0.0664	0.0342	68.0688
	rs36418	14	72353731	G	T	-0.0190047	0.00313237	1.3e-09	0.1495	0.0447	0.0211	0.0258	36.8109
	rs365990	14	23861811	G	A	0.0729274	0.00216843	1e-200	-0.225	0.0312	0.087	0.018	1131.07
	rs3745300	19	49658875	G	T	-0.0119268	0.0021094	1.6e-08	0.0193	0.0307	-0.0025	0.0177	31.9691
	rs3786516	19	30100319	A	T	0.0167212	0.00251839	3.1e-11	0.2307	0.0363	0.1277	0.021	44.0848
	rs3786839	19	39182565	T	C	-0.02151	0.00209785	1.1e-24	0.0508	0.03	-0.0769	0.0174	105.131
	rs382814	2	159961802	A	G	-0.0246569	0.00264102	1e-20	0.0341	0.0382	-0.0162	0.0219	87.1633
	rs3904197	9	123480378	T	C	0.0153267	0.00228015	1.8e-11	-0.1809	0.0327	-0.0376	0.0189	45.1825
	rs3915425	16	15912544	C	T	0.0326345	0.00226204	3.5e-47	-0.206	0.0323	-0.0125	0.0188	208.139
	rs3920038	14	52536159	T	G	-0.0222241	0.00320443	4e-12	0.1263	0.0456	0.0215	0.0264	48.1002
	rs3944151	7	126997980	G	A	-0.0160435	0.00235063	8.8e-12	-0.0085	0.0338	-0.0519	0.0194	46.5832
	rs4102217	11	65263895	C	G	-0.0186444	0.00264157	1.7e-12	0.1454	0.0385	0.0122	0.0221	49.8164
	rs41295813	10	43475719	T	C	0.0245844	0.00393186	4e-10	0.0368	0.0572	0.048	0.0328	39.0952
	rs41312411	3	38621237	G	C	-0.029678	0.00294902	8e-24	-0.0191	0.0426	-0.0825	0.0244	101.278
	rs45486304	14	21572840	T	C	0.0444423	0.00303514	1.5e-48	0.0494	0.0441	0.0546	0.0254	214.405
	rs4581	17	64210757	A	C	0.0142829	0.00247227	7.6e-09	0.0709	0.036	0.0764	0.0208	33.3765
	rs4585277	4	174461562	T	C	-0.0128825	0.00221201	5.7e-09	-0.0551	0.0319	-0.0754	0.0183	33.9177
	rs4611905	4	149027053	T	C	0.0165173	0.00240699	6.8e-12	0.0059	0.0344	0.0792	0.0198	47.0901
	rs4613214	2	148357722	T	G	-0.01624	0.00215159	4.4e-14	-0.0924	0.0309	-0.0199	0.0177	56.9709
	rs4619348	15	63359564	C	A	0.0153348	0.00211967	4.7e-13	-0.1737	0.0302	-0.0347	0.0174	52.3383
	rs4726085	7	151411932	G	A	0.0148174	0.00236052	3.4e-10	-0.1924	0.0349	-0.0802	0.02	39.4029
	rs4734869	8	106512828	A	T	0.0150469	0.00240037	3.6e-10	-0.0076	0.0348	0.0037	0.02	39.295
	rs4765663	12	2178760	C	G	-0.0453487	0.00279027	2.1e-59	-0.0058	0.0405	-0.1274	0.0234	264.142
	rs4821816	22	39113134	A	G	-0.0256414	0.00229341	5.1e-29	-0.0536	0.0327	-0.0486	0.0189	125.003
	rs4894803	3	171800256	G	A	0.0245737	0.00214549	2.3e-30	0.0464	0.0312	0.0929	0.0179	131.186
	rs4939827	18	46453463	C	T	-0.0114775	0.00209909	4.6e-08	-0.0178	0.0303	-0.0048	0.0175	29.8973
	rs4963772	12	24758480	A	G	-0.0666169	0.0029256	8.99e-115	0.0565	0.0422	-0.1302	0.0243	518.488
	rs4964485	12	107121952	G	A	-0.0127139	0.0021714	4.8e-09	-0.0643	0.0311	-0.0418	0.0179	34.2829
	rs498432	13	28191895	C	T	-0.0142907	0.00210726	1.2e-11	0.0223	0.0301	-0.0182	0.0174	45.9908
	rs56233017	8	144981488	A	G	-0.0514899	0.00512111	8.8e-24	-0.1583	0.077	-0.2743	0.044	101.092
	rs59035901	21	18913817	G	A	0.0171656	0.00269458	1.9e-10	-0.0363	0.0385	0.0296	0.0222	40.5822
	rs59212267	3	24464955	A	G	-0.022956	0.00229957	1.8e-23	-0.0576	0.0331	-0.0811	0.019	99.655
	rs59604901	20	25444618	C	T	-0.0361055	0.00424324	1.8e-17	0.0064	0.0636	-0.0348	0.0366	72.4022
	rs6069234	20	36843992	G	A	-0.0554428	0.00210513	7.19e-153	0.062	0.0301	-0.0639	0.0174	693.637
	rs6127580	20	36892222	G	C	0.0378869	0.006621	1.1e-08	0.0179	0.1046	0.0773	0.0599	32.7439
	rs6143043	20	61167001	A	G	0.0194005	0.00249484	7.5e-15	-0.1194	0.0364	-0.0221	0.021	60.4701
	rs61735998	18	34289285	T	G	-0.0808285	0.00671658	2.3e-33	0.5567	0.1033	0.0894	0.0592	144.821
	rs618945	17	60993596	C	T	-0.0205076	0.00353986	6.9e-09	-0.2013	0.0501	-0.1356	0.0289	33.5627
	rs62014217	15	63987382	G	A	0.0166454	0.00267936	5.2e-10	-0.0113	0.0379	0.0431	0.022	38.5946
	rs62084885	18	26636117	A	G	-0.0210211	0.00361388	6e-09	-0.0939	0.0523	-0.0686	0.0301	33.8348
	rs62096862	18	77156197	T	C	0.0230006	0.00347105	3.4e-11	-0.1395	0.0534	-0.0007	0.0306	43.9093
	rs62172372	2	188242369	G	A	0.0330428	0.00266062	2.1e-35	-0.1308	0.0383	-0.0531	0.022	154.237
	rs62199327	2	215363306	T	G	0.0117002	0.00209869	2.5e-08	0.1161	0.0302	0.0435	0.0173	31.0806
	rs62250661	3	85451194	A	C	0.0141588	0.00210883	1.9e-11	0.1969	0.0308	0.089	0.0177	45.0785
	rs638168	9	128435256	A	G	0.0248515	0.00210921	4.8e-32	0.2328	0.0302	0.1276	0.0174	138.824
	rs6467595	7	135247752	T	C	0.0144986	0.00250835	7.5e-09	0.1491	0.0364	0.0613	0.0208	33.41
	rs6477495	9	99255608	A	G	-0.0180765	0.00280683	1.2e-10	0.0759	0.0403	0.0549	0.0233	41.476
	rs6589966	11	123004313	G	C	-0.017381	0.00255305	9.9e-12	0.1626	0.0374	0.0577	0.0214	46.348
	rs66518071	11	128762184	G	C	-0.0232574	0.00247609	5.8e-21	-0.0772	0.0378	-0.1252	0.0215	88.2246
	rs6754546	2	162757676	G	A	0.0130066	0.0021057	6.5e-10	0.0813	0.0303	0.0327	0.0174	38.1535
	rs6762186	3	69402923	G	T	0.0199468	0.00227159	1.6e-18	-0.0358	0.0326	0.0064	0.0187	77.1057
	rs67632846	4	149261650	T	C	-0.0201133	0.00252715	1.7e-15	-0.0579	0.0363	-0.0758	0.0208	63.3439
	rs6805301	3	168883824	T	C	0.0155491	0.00228496	1e-11	-0.1718	0.0328	-0.0322	0.0188	46.3077
	rs68075021	17	36855851	G	T	0.0213977	0.0030267	1.6e-12	0.0643	0.0442	0.0541	0.0255	49.9799
	rs6845865	4	148974602	C	T	-0.0322978	0.00288738	4.8e-29	0.0323	0.0413	-0.0605	0.0237	125.123
	rs6875935	5	173390382	T	C	-0.0143037	0.00219532	7.2e-11	-0.0735	0.0318	-0.1394	0.0182	42.4523
	rs6904682	6	22128962	T	C	-0.0161201	0.00210989	2.2e-14	0.2184	0.0306	0.1277	0.0175	58.3735
	rs6960587	7	136656478	A	T	0.034504	0.00283604	4.7e-34	0.0105	0.0408	0.094	0.0234	148.018
	rs7023981	9	81671296	G	A	-0.0178513	0.00243591	2.3e-13	-0.1054	0.035	-0.0718	0.0202	53.7053
	rs7136865	12	2513288	G	A	-0.0171677	0.00298277	8.6e-09	-0.0645	0.0423	-0.0485	0.0245	33.1272
	rs7137722	12	123076778	T	G	0.0161884	0.00239032	1.3e-11	-0.0813	0.0342	-0.0346	0.0197	45.8665
	rs71423581	2	179564694	A	G	-0.0462606	0.0072892	2.2e-10	0.4061	0.1077	0.0852	0.0615	40.2775
	rs7172808	15	73663632	G	A	-0.0521664	0.00287309	1.1e-73	0.0165	0.041	-0.0973	0.0237	329.673
	rs7208035	17	4941100	A	T	-0.0146316	0.00232218	3e-10	0.062	0.0332	-0.0279	0.0192	39.7001
	rs72677052	1	66984572	A	G	-0.0301562	0.00257822	1.3e-31	0.1634	0.0371	-0.0022	0.0213	136.809
	rs72825054	6	7538279	C	G	0.0426125	0.0035672	6.8e-33	-0.2461	0.0528	0.0252	0.0302	142.698
	rs7306710	12	66376091	C	T	0.0137033	0.0021103	8.4e-11	0.2429	0.0303	0.0672	0.0175	42.166
	rs73106269	20	42822331	C	T	0.0489905	0.00785717	4.5e-10	-0.254	0.1164	-0.0037	0.0671	38.8769
	rs7312945	12	27961587	C	T	0.0217016	0.00292088	1.1e-13	-0.0831	0.0441	0.0345	0.0253	55.2022
	rs73207295	8	11687034	A	G	0.04386	0.00702847	4.4e-10	-0.138	0.1067	-0.1202	0.0609	38.9418
	rs7412	19	45412079	T	C	0.0337591	0.00386292	2.3e-18	-0.4339	0.0574	-0.0635	0.0331	76.3748
	rs7427574	3	38684835	G	C	-0.0226565	0.00265662	1.5e-17	0.1084	0.0386	-0.0284	0.0222	72.7322
	rs7428167	3	38778191	C	T	0.016741	0.00210152	1.6e-15	-0.0599	0.0302	0.0395	0.0173	63.4594
	rs7463166	8	4833790	G	A	-0.0136692	0.00216788	2.9e-10	-0.0486	0.0314	-0.0529	0.018	39.7572
	rs748802	9	35909518	A	G	-0.0213969	0.00226286	3.2e-21	0.1421	0.0324	0.0451	0.0187	89.4101
	rs7522121	1	80416823	T	G	-0.0215414	0.00315411	8.5e-12	-0.0066	0.0452	-0.0756	0.0259	46.6438
	rs7522233	1	208131044	C	T	-0.0396977	0.00219758	6.1e-73	0.1219	0.0315	-0.025	0.0181	326.318
	rs75766230	2	179868496	A	T	0.0735958	0.0068208	3.8e-27	-0.1052	0.1016	0.204	0.0581	116.422
	rs7592578	2	191446691	G	T	0.0189005	0.00269692	2.4e-12	0.2834	0.0392	0.1981	0.0225	49.1146
	rs7626717	3	69845194	G	A	0.0126011	0.00212621	3.1e-09	-0.0032	0.0308	0.0167	0.0176	35.1241
	rs7632381	3	141106063	C	T	0.0191589	0.0021059	9.2e-20	0.1065	0.0302	0.137	0.0173	82.7686
	rs7634416	3	179173224	T	A	-0.0338277	0.00268794	2.6e-36	-0.1016	0.0388	-0.1479	0.0223	158.382
	rs7696431	4	169687725	G	T	0.0185114	0.00210441	1.4e-18	-0.2039	0.0303	0.0202	0.0174	77.3781
	rs7795919	7	40207962	C	A	0.017884	0.00316595	1.6e-08	0.0532	0.0457	0.0212	0.0262	31.9096
	rs78332318	8	124546102	T	C	-0.0246067	0.00442255	2.6e-08	-0.0692	0.0642	-0.0899	0.0368	30.9572
	rs788045	10	29265018	A	T	0.0153801	0.00245363	3.7e-10	0.0246	0.0352	0.0577	0.0202	39.2916
	rs7897237	10	50507454	T	C	0.0130835	0.00214713	1.1e-09	0.0197	0.0308	0.0145	0.0176	37.1305
	rs78993807	18	3258151	C	A	-0.0206322	0.00313124	4.4e-11	0.0836	0.0445	-0.055	0.0257	43.4169
	rs79412233	11	12241448	T	C	0.0210575	0.00359984	4.9e-09	0.0408	0.0514	0.0791	0.0295	34.2174
	rs794379	7	75144595	C	T	-0.0128898	0.00212646	1.3e-09	-0.1675	0.0317	-0.071	0.0181	36.7433
	rs7983621	13	73730549	C	T	-0.0123404	0.00210696	4.7e-09	-0.0142	0.0306	-0.0399	0.0176	34.3041
	rs80158681	3	122069823	A	G	0.0221246	0.00236238	7.6e-21	0.0892	0.034	0.0827	0.0195	87.7105
	rs8016343	14	91589233	C	G	0.0209074	0.00222087	4.8e-21	-0.1272	0.0318	-0.043	0.0183	88.6245
	rs80267658	21	18791868	G	C	-0.0281492	0.00374348	5.5e-14	0.1285	0.0539	0.0071	0.0311	56.5433
	rs8032734	15	35938623	G	A	-0.0152975	0.00260331	4.2e-09	-0.0039	0.0376	0.0055	0.0216	34.5294
	rs805368	2	54083420	A	G	0.0144935	0.00236736	9.2e-10	-0.005	0.034	0.058	0.0195	37.4816
	rs8097303	18	63999820	C	T	-0.0178089	0.00287987	6.3e-10	-0.0847	0.0413	-0.0728	0.0238	38.2409
	rs8113579	19	36610263	A	G	0.0268813	0.00361357	1e-13	-0.0915	0.0535	0.0642	0.0309	55.3385
	rs843374	3	183997261	T	A	0.0142773	0.00212984	2e-11	-0.0462	0.0307	0.0291	0.0176	44.9364
	rs864745	7	28192280	C	T	-0.0129595	0.00209588	6.3e-10	-0.1742	0.0302	-0.0797	0.0173	38.2335
	rs869376	10	30170632	A	G	-0.0141387	0.00210105	1.7e-11	0.0047	0.0302	-0.0219	0.0173	45.2841
	rs875908	14	23907608	G	C	-0.0203903	0.00218604	1.1e-20	0.1077	0.0319	0.0013	0.0184	87.0024
	rs907683	2	220299541	T	G	-0.0285604	0.00216419	9.2e-40	0.0392	0.033	-0.0713	0.0188	174.156
	rs9302648	16	53527781	T	G	-0.0199206	0.00211373	4.3e-21	-0.0149	0.0303	-0.0338	0.0175	88.819
	rs9324918	5	142767160	C	T	0.0238813	0.00280823	1.8e-17	-0.1292	0.0407	-0.0483	0.0233	72.3187
	rs9420904	10	105666745	A	G	-0.0130406	0.00218931	2.6e-09	0.0559	0.0319	-0.0216	0.0183	35.4798
	rs9532563	13	41160270	C	T	0.0151697	0.0025484	2.6e-09	0.0643	0.0363	0.1218	0.021	35.4339
	rs9541368	13	69024854	A	G	-0.014339	0.00210595	9.8e-12	0.0555	0.0301	0.0022	0.0174	46.3598
	rs9554446	13	98859019	A	T	-0.0217713	0.00365171	2.5e-09	0.0374	0.0529	-0.0948	0.0305	35.5448
	rs9669630	12	82210070	C	G	-0.0200095	0.0025115	1.6e-15	0.0654	0.036	0.0318	0.0208	63.4755
	rs9968117	3	52844534	T	C	-0.023043	0.0032093	7e-13	0.0079	0.0475	-0.0499	0.0273	51.5534
	rs115740542	6	26123502	C	T	0.0323182	0.00403839	1.2e-15	0.2612	0.0611	NA	NA	64.0439
	rs12520233	5	122720020	G	T	0.0145562	0.00211194	5.5e-12	0.1379	0.0303	NA	NA	47.5043
	rs13205180	6	51832494	T	C	0.0139262	0.00209935	3.3e-11	0.1241	0.0303	NA	NA	44.0043
	rs2307111	5	75003678	C	T	0.0159378	0.00214421	1.1e-13	0.0662	0.0311	NA	NA	55.2487
	rs4687477	3	185348351	C	T	0.0129248	0.00216022	2.2e-09	0.2163	0.0315	NA	NA	35.7974
	rs550057	9	136146597	T	C	-0.0133068	0.00240017	3e-08	-0.0917	0.0342	NA	NA	30.7371
	rs61869036	10	121429633	C	G	-0.0142062	0.00255485	2.7e-08	-0.2007	0.0369	NA	NA	30.919
	rs749459	2	96795714	A	G	0.0133273	0.00216003	6.8e-10	0.0289	0.0311	NA	NA	38.0684
	rs7579899	2	46537604	G	A	0.0136096	0.002132	1.7e-10	0.0936	0.0306	NA	NA	40.7489
	rs77450043	16	66695028	C	A	0.029799	0.00545399	4.7e-08	0.4706	0.0795	NA	NA	29.8521
	rs12247028	10	75410052	A	G	0.0145993	0.00222384	5.2e-11	NA	NA	-0.1396	0.0188	43.098
	rs62075895	17	45053525	T	C	-0.0188131	0.00260003	4.6e-13	NA	NA	0.1244	0.0215	52.3557
lnRMSSD	rs1083698	3	191413314	C	T	-0.022	0.004	5.6e-09	-0.0492	0.0317	-0.0143	0.0182	30.25
	rs156653	1	45003255	T	C	-0.023	0.004	4.3e-08	0.0034	0.034	0.0807	0.0195	33.0625
	rs180251	7	93546256	C	T	-0.032	0.004	1.3e-16	-0.0164	0.0324	0.065	0.0185	64
	rs1906263	12	38653362	C	T	-0.025	0.004	9.1e-11	-0.042	0.0305	0.0199	0.0176	39.0625
	rs1979409	15	73465477	A	G	-0.023	0.004	1.2e-09	0.0072	0.0302	0.0416	0.0174	33.0625
	rs236349	6	36840767	G	A	-0.032	0.004	6.3e-16	-0.0699	0.0326	0.0615	0.0187	64
	rs34505898	19	5882857	A	G	-0.09	0.007	1.6e-40	0.0172	0.0547	0.0511	0.0315	165.306
	rs4963772	12	24758480	G	A	-0.065	0.005	3e-35	-0.0565	0.0422	0.1302	0.0243	169
	rs56210945	5	137091161	C	A	-0.03	0.005	1.2e-09	0.1026	0.0389	0.0712	0.0224	36
	rs7102584	11	128808660	C	G	-0.087	0.015	5.3e-09	0.2172	0.1292	0.3287	0.0744	33.64
	rs76097649	11	128764570	G	A	-0.052	0.007	5.2e-15	0.1157	0.0564	0.1778	0.032	55.1837
	rs7612445	3	179173224	G	T	-0.029	0.005	5.7e-10	0.1016	0.0388	0.1479	0.0223	33.64
	rs802122	12	116247694	G	A	-0.024	0.004	4.1e-10	0.042	0.0311	0.0019	0.0179	36
	rs960677	7	136601015	G	A	-0.02	0.004	3.7e-06	-0.0837	0.0346	0.0356	0.0199	25
lnRMSSDc	rs1083698	3	191413314	C	T	-0.019	0.003	2.6e-08	-0.0492	0.003	-0.0143	0.003	40.1111
	rs180244	7	93550447	G	C	-0.027	0.003	3e-15	-0.0108	0.003	0.0655	0.003	81
	rs1906263	12	38653362	C	T	-0.021	0.003	7.4e-10	-0.042	0.003	0.0199	0.003	49
	rs236349	6	36840767	G	A	-0.029	0.003	4.5e-17	-0.0699	0.003	0.0615	0.003	93.4444
	rs2905583	5	137003769	G	T	-0.025	0.004	4.4e-09	0.1007	0.004	0.0666	0.004	39.0625
	rs35952442	19	5889071	T	C	-0.093	0.006	6.1e-56	0.0162	0.006	0.0513	0.006	240.25
	rs4963772	12	24758480	G	A	-0.054	0.005	7.6e-32	-0.0565	0.005	0.1302	0.005	116.64
	rs7102584	11	128808660	C	G	-0.071	0.013	4.6e-08	0.2172	0.013	0.3287	0.013	29.8284
	rs76097649	11	128764570	G	A	-0.044	0.006	6.2e-14	0.1157	0.006	0.1778	0.006	53.7778
	rs7612445	3	179173224	G	T	-0.023	0.004	2e-08	0.1016	0.004	0.1479	0.004	33.0625
	rs802122	12	116247694	G	A	-0.02	0.003	5.2e-10	0.042	0.003	0.0019	0.003	44.4444
lnSDNN	rs12974991	19	5894584	A	G	-0.058	0.006	3.5e-20	0.0149	0.0547	0.0468	0.0315	93.4444
	rs180244	7	93550447	G	C	-0.027	0.003	5.6e-13	-0.0108	0.0323	0.0655	0.0185	81
	rs236349	6	36840767	G	A	-0.033	0.004	9.2e-20	-0.0699	0.0326	0.0615	0.0187	68.0625
	rs2941331	16	9289315	C	T	0.018	0.004	1.3e-05	0.0336	0.0375	-0.0126	0.0216	20.25
	rs4963772	12	24758480	G	A	-0.054	0.005	8.4e-29	-0.0565	0.0422	0.1302	0.0243	116.64
	rs76097649	11	128764570	G	A	-0.037	0.006	3.4e-09	0.1157	0.0564	0.1778	0.032	38.0278
lnSDNNc	rs12974991	19	5894584	A	G	-0.061	0.006	1.1e-24	0.0149	0.0547	0.0468	0.0315	103.361
	rs180271	7	93539479	A	G	0.021	0.003	1.2e-09	0.0164	0.0322	-0.0692	0.0184	49
	rs236349	6	36840767	G	A	-0.031	0.003	4e-19	-0.0699	0.0326	0.0615	0.0187	106.778
	rs2941331	16	9289315	C	T	0.017	0.004	9.5e-06	0.0336	0.0375	-0.0126	0.0216	18.0625
	rs4963772	12	24758480	G	A	-0.043	0.005	1.5e-21	-0.0565	0.0422	0.1302	0.0243	73.96
HR increase	rs10087923	8	10817486	T	G	0.0337495	0.005924	1.2e-08	-0.2556	0.0313	-0.1257	0.018	32.4567
	rs12906962	15	95312071	C	T	-0.0476183	0.00625579	2.70023e-14	0.2653	0.0325	0.2378	0.0188	57.9407
	rs12986417	19	30109533	A	G	-0.0372839	0.0061068	1e-09	0.1616	0.0319	0.1015	0.0184	37.2748
	rs2109514	7	116159961	A	G	0.0345597	0.00579031	2.39999e-09	-0.1101	0.0302	0.0026	0.0173	35.6235
	rs269070	1	112592036	A	G	0.0361006	0.00644528	2.1e-08	0.0695	0.0334	0.0422	0.0192	31.3722
	rs272564	1	45012273	C	A	-0.0442609	0.00643367	6.00067e-12	-0.0064	0.0337	0.0784	0.0193	47.3285
	rs4672317	2	60030511	G	T	0.038391	0.00608585	2.80001e-10	-0.1382	0.0315	-0.0617	0.0181	39.7939
	rs4836027	5	121866990	C	T	-0.0500355	0.00628551	1.69981e-15	-0.0904	0.0327	-0.0501	0.0188	63.3688
	rs4963772	12	24758480	A	G	0.0886008	0.00808074	5.70033e-28	0.0565	0.0422	-0.1302	0.0243	120.219
	rs7072737	10	102556175	G	A	-0.070898	0.0092042	1.29987e-14	0.6782	0.0481	0.3598	0.0276	59.3329
	rs76181418	7	100497131	T	G	-0.0615519	0.00752501	2.80027e-16	-0.0623	0.0383	0.1594	0.022	66.9066
HR recovery (10s)	rs12974440	19	5894386	A	G	-0.0665371	0.0105036	1.40001e-10	0.0148	0.0547	0.0473	0.0315	40.1284
	rs13022107	2	60008266	T	C	0.0368806	0.00589456	1.09999e-09	-0.1365	0.0303	-0.0758	0.0174	39.1465
	rs1428889	5	154747040	G	A	0.0389502	0.00685493	2.1e-08	0.0252	0.0358	-0.0158	0.0206	32.2859
	rs17883557	7	100506381	T	G	-0.0706643	0.00759029	6.09958e-21	-0.0597	0.0394	0.1634	0.0223	86.6729
	rs180238	7	93550447	T	C	0.0421323	0.00609995	8.69961e-12	0.0108	0.0323	-0.0655	0.0185	47.7065
	rs1997571	7	116198621	A	G	0.0414506	0.0059228	2.09991e-12	-0.1553	0.0307	-0.0037	0.0176	48.9787
	rs35596070	2	179759692	A	C	-0.060024	0.00828107	7.00003e-13	-0.1011	0.0431	0.0344	0.0247	52.5384
	rs463106	5	122502567	C	T	0.032556	0.00585884	3.2e-08	0.2004	0.0302	0.0342	0.0173	30.8773
	rs4963772	12	24758480	A	G	0.0736413	0.00814719	1.29987e-19	0.0565	0.0422	-0.1302	0.0243	81.701
	rs61843373	10	43367327	T	G	0.0927497	0.0166243	2e-08	0.0801	0.0903	0.0066	0.0514	31.1271
	rs61928421	12	116227249	T	C	-0.0756478	0.0115451	4.49987e-11	-0.0612	0.059	0.0005	0.034	42.9336
	rs6952499	7	136645907	A	G	-0.0437587	0.00676392	7.00003e-11	-0.0859	0.0352	0.0263	0.0202	41.8535
	rs7130652	11	71984398	T	G	0.075572	0.011399	1.80011e-11	0.3316	0.061	0.2428	0.035	43.953
	rs891903	5	158279638	A	G	0.0362106	0.00670051	4.70002e-08	0.2494	0.0346	0.0673	0.0199	29.2049
HR recovery (20s)	rs12423266	12	110059740	T	C	0.033207	0.00592181	2.1e-08	-0.0265	0.0306	0.0232	0.0176	31.4449
	rs12740789	1	72752073	A	G	0.046075	0.00759238	1.29999e-09	0.0543	0.0389	0.0255	0.0222	36.8277
	rs12974377	19	5883973	T	C	-0.0593496	0.0102288	6.49995e-09	0.0087	0.0544	0.0467	0.0313	33.6656
	rs180241	7	93549656	C	T	0.0437562	0.00688441	2.1e-10	0.0046	0.0364	-0.0572	0.0209	40.3967
	rs1990101	7	26567075	C	T	-0.0421336	0.00628125	1.99986e-11	-0.0681	0.0309	0.0156	0.0177	44.9951
	rs1997571	7	116198621	A	G	0.0417419	0.00591755	1.69981e-12	-0.1553	0.0307	-0.0037	0.0176	49.7577
	rs2224202	6	102053814	A	G	0.0432904	0.00743408	5.80003e-09	-0.088	0.0391	-0.0377	0.0225	33.9101
	rs272570	1	45005996	A	G	-0.0431758	0.00738672	5.1e-09	0.0194	0.0389	0.0945	0.0223	34.1647
	rs35596070	2	179759692	A	C	-0.0501742	0.00827546	1.29999e-09	-0.1011	0.0431	0.0344	0.0247	36.7601
	rs3757868	7	100482720	A	G	-0.0720074	0.00760529	2.90001e-21	-0.0611	0.0393	0.1628	0.0225	89.6443
	rs4963772	12	24758480	A	G	0.0732455	0.00814156	2.29985e-19	0.0565	0.0422	-0.1302	0.0243	80.9369
	rs61928421	12	116227249	T	C	-0.0792017	0.0115367	6.59933e-12	-0.0612	0.059	0.0005	0.034	47.1309
	rs6549653	3	74791017	T	C	0.0334569	0.00580268	8.10009e-09	-0.161	0.0301	-0.0919	0.0173	33.2441
	rs6943656	7	136639436	G	A	-0.0550069	0.00798093	5.50047e-12	-0.0483	0.0414	0.0684	0.0238	47.5037
HR recovery (30s)	rs11589125	1	31894396	T	C	0.0734205	0.0128544	1.09999e-08	-0.0997	0.0693	-0.0152	0.0398	32.6235
	rs12713403	2	60006666	A	C	0.0395223	0.00606878	7.39946e-11	-0.1518	0.0311	-0.0799	0.0178	42.4113
	rs12986417	19	30109533	A	G	-0.0344178	0.00614679	2.19999e-08	0.1616	0.0319	0.1015	0.0184	31.3523
	rs151283	5	122446619	A	C	-0.0374141	0.00651864	9.49992e-09	-0.0204	0.0337	-0.0151	0.0193	32.9425
	rs180238	7	93550447	T	C	0.040817	0.00608587	1.99986e-11	0.0108	0.0323	-0.0655	0.0185	44.9818
	rs1819873	12	110056708	C	A	0.0330558	0.00578918	1.09999e-08	0.004	0.03	0.0244	0.0173	32.6033
	rs1997571	7	116198621	A	G	0.0415063	0.0059102	2.19989e-12	-0.1553	0.0307	-0.0037	0.0176	49.3201
	rs272564	1	45012273	C	A	-0.0431872	0.00647255	2.49977e-11	-0.0064	0.0337	0.0784	0.0193	44.5204
	rs2745955	1	208064341	A	G	0.0346501	0.00626485	3.2e-08	0.1404	0.032	-0.0208	0.0184	30.5906
	rs34310778	3	74783408	C	T	0.0357738	0.00585922	1e-09	-0.1473	0.0306	-0.0906	0.0176	37.2778
	rs3757868	7	100482720	A	G	-0.0746972	0.00759755	8.19974e-23	-0.0611	0.0393	0.1628	0.0225	96.6633
	rs4963772	12	24758480	A	G	0.0793647	0.00812819	1.59993e-22	0.0565	0.0422	-0.1302	0.0243	95.3382
	rs61928421	12	116227249	T	C	-0.0769627	0.0115209	2.39994e-11	-0.0612	0.059	0.0005	0.034	44.626
	rs6943656	7	136639436	G	A	-0.0577014	0.00796998	4.49987e-13	-0.0483	0.0414	0.0684	0.0238	52.4153
	rs7072737	10	102556175	G	A	-0.0733709	0.00927054	2.49977e-15	0.6782	0.0481	0.3598	0.0276	62.638
	rs73171022	3	165798860	G	T	-0.0515388	0.00934912	3.50002e-08	0.0837	0.0478	0.0347	0.0274	30.3898
	rs8108862	19	5873728	T	C	-0.063816	0.0101859	3.69999e-10	0.0175	0.0546	0.0515	0.0314	39.2519
HR recovery (40s)	rs151283	5	122446619	A	C	-0.0389041	0.00651895	2.39999e-09	-0.0204	0.0337	-0.0151	0.0193	35.6152
	rs17168815	7	136624621	T	G	-0.0584839	0.00803889	3.50026e-13	-0.0343	0.0418	0.0727	0.024	52.9274
	rs180238	7	93550447	T	C	0.0427427	0.00608771	2.19989e-12	0.0108	0.0323	-0.0655	0.0185	49.2965
	rs1862017	12	97052505	C	T	-0.0319912	0.00580826	3.59998e-08	-0.0161	0.0302	-0.0118	0.0174	30.3367
	rs1899492	2	60000304	T	C	0.0396215	0.00589061	1.69981e-11	-0.1405	0.0304	-0.0792	0.0175	45.2419
	rs1997571	7	116198621	A	G	0.0383871	0.00591192	8.4004e-11	-0.1553	0.0307	-0.0037	0.0176	42.1613
	rs2158711	7	26582218	G	A	-0.0340802	0.00611836	2.5e-08	-0.0649	0.0301	0.0174	0.0173	31.0266
	rs2275437	1	31897643	A	G	0.0705052	0.012261	8.9e-09	-0.0521	0.0665	0.0021	0.0381	33.0667
	rs272564	1	45012273	C	A	-0.0443437	0.00647502	7.50067e-12	-0.0064	0.0337	0.0784	0.0193	46.9009
	rs3757868	7	100482720	A	G	-0.0767169	0.00759704	5.60015e-24	-0.0611	0.0393	0.1628	0.0225	101.975
	rs4963772	12	24758480	A	G	0.0902844	0.00812896	1.20005e-28	0.0565	0.0422	-0.1302	0.0243	123.355
	rs55954001	19	30110331	A	G	0.0449659	0.00764441	4e-09	-0.2495	0.0401	-0.138	0.0232	34.6002
	rs61928421	12	116227249	T	C	-0.0903676	0.0115198	4.30031e-15	-0.0612	0.059	0.0005	0.034	61.5369
	rs7072737	10	102556175	G	A	-0.07937	0.00927318	1.10002e-17	0.6782	0.0481	0.3598	0.0276	73.2581
	rs73043051	3	18883863	C	T	0.0398412	0.00704099	1.5e-08	0.0938	0.0371	0.0519	0.0212	32.0182
	rs8108862	19	5873728	T	C	-0.0623899	0.010187	9.09997e-10	0.0175	0.0546	0.0515	0.0314	37.509
HR recovery (50s)	rs11589125	1	31894396	T	C	0.0745311	0.0128495	6.59994e-09	-0.0997	0.0693	-0.0152	0.0398	33.6436
	rs12906962	15	95312071	C	T	-0.0375035	0.00629947	2.59998e-09	0.2653	0.0325	0.2378	0.0188	35.4434
	rs13022107	2	60008266	T	C	0.0351358	0.00588217	2.30001e-09	-0.1365	0.0303	-0.0758	0.0174	35.68
	rs151283	5	122446619	A	C	-0.0416791	0.00651534	1.6e-10	-0.0204	0.0337	-0.0151	0.0193	40.9225
	rs17168815	7	136624621	T	G	-0.0620875	0.00803733	1.10002e-14	-0.0343	0.0418	0.0727	0.024	59.6739
	rs180238	7	93550447	T	C	0.0402311	0.00608651	3.80014e-11	0.0108	0.0323	-0.0655	0.0185	43.6905
	rs1997571	7	116198621	A	G	0.0372285	0.0059105	2.99999e-10	-0.1553	0.0307	-0.0037	0.0176	39.6737
	rs272564	1	45012273	C	A	-0.0458252	0.00647296	1.39991e-12	-0.0064	0.0337	0.0784	0.0193	50.1191
	rs3757868	7	100482720	A	G	-0.075208	0.00759591	4.10015e-23	-0.0611	0.0393	0.1628	0.0225	98.0321
	rs4963772	12	24758480	A	G	0.0867931	0.00812873	1.29987e-26	0.0565	0.0422	-0.1302	0.0243	114.005
	rs55954001	19	30110331	A	G	0.046579	0.00764149	1.09999e-09	-0.2495	0.0401	-0.138	0.0232	37.1556
	rs61928421	12	116227249	T	C	-0.0867758	0.0115179	4.90004e-14	-0.0612	0.059	0.0005	0.034	56.7611
	rs6549653	3	74791017	T	C	0.0323011	0.00579236	2.5e-08	-0.161	0.0301	-0.0919	0.0173	31.0974
	rs73043051	3	18883863	C	T	0.040635	0.00703828	7.79992e-09	0.0938	0.0371	0.0519	0.0212	33.3325
	rs8108862	19	5873728	T	C	-0.0608819	0.0101852	2.30001e-09	0.0175	0.0546	0.0515	0.0314	35.7304
Note: For HRV, we directly used the genome-wide significant variants recently discovered from Tegegne et al. and for the variants found to be indels, we used proxies (r2 > 0.7) instead. [1]
[1]. Tegegne, B. (2021). The Heart of the Matter: Discovery of new genetic loci for heart rate variability and its relationship with blood pressure and mortality. University of Groningen. https://doi.org/10.33612/diss.193633004

## Sheet: Data S3
Data S3. The effects of components of cardiac autonomic function on blood pressure using Mendelian randomization (Steiger filtering)
No. of SNPs (Steiger filtering)	Exposures	Outcomes	Methods	Beta	SE	95% CI		P value	ID/Database# (exposure)	ID/Database# (outcome)	Sample size (exposure)	Sample size (outcome)
						Lower	Upper
272	Resting HR	SBP	Inverse variance weighted	-0.628745	0.299128	-1.21504	-0.0424546	0.0355596	ukb-b-18103	ieu-b-38	436424	757601
272	Resting HR	SBP	MR-Egger	-2.14457	0.648222	-3.41509	-0.87406	0.00106577	ukb-b-18103	ieu-b-38	436424	757601
272	Resting HR	SBP	Weighted median	-1.00746	0.212541	-1.42405	-0.590883	2.13626e-06	ukb-b-18103	ieu-b-38	436424	757601
272	Resting HR	SBP	Simple mode	-0.938356	0.53613	-1.98917	0.112459	0.0812086	ukb-b-18103	ieu-b-38	436424	757601
272	Resting HR	SBP	Weighted mode	-1.11258	0.275776	-1.6531	-0.572056	7.12659e-05	ukb-b-18103	ieu-b-38	436424	757601
115	Resting HR	SBP	MVMR (adjusted for BMI)	-0.0890464	0.355104	-0.78505	0.606957	0.801998	ukb-b-18103	ieu-b-38	436424	757601
280	Resting HR	SBP	Inverse variance weighted	-1.3137	0.277751	-1.85809	-0.769304	2.2479e-06	ukb-b-18103	UKB	436424	340159
272	Resting HR	SBP	Inverse variance weighted	-0.057361	0.265611	-0.577959	0.463237	0.82902	ukb-b-18103	ICBP	436424	299024
264	Resting HR	DBP	Inverse variance weighted	1.82003	0.164695	1.49723	2.14283	2.17008e-28	ukb-b-18103	ieu-b-39	436424	757601
264	Resting HR	DBP	MR-Egger	1.80176	0.361601	1.09302	2.5105	1.14007e-06	ukb-b-18103	ieu-b-39	436424	757601
264	Resting HR	DBP	Weighted median	1.84408	0.122313	1.60435	2.08381	2.30273e-51	ukb-b-18103	ieu-b-39	436424	757601
264	Resting HR	DBP	Simple mode	1.79743	0.323864	1.16265	2.4322	6.97065e-08	ukb-b-18103	ieu-b-39	436424	757601
264	Resting HR	DBP	Weighted mode	1.70013	0.167914	1.37101	2.02924	1.46438e-20	ukb-b-18103	ieu-b-39	436424	757601
115	Resting HR	DBP	MVMR (adjusted for BMI)	2.14019	0.200748	1.74672	2.53366	1.55e-26	ukb-b-18103	ieu-b-39	436424	757601
277	Resting HR	DBP	Inverse variance weighted	2.1223	0.148003	1.83221	2.41238	1.23813e-46	ukb-b-18103	UKB	436424	340162
273	Resting HR	DBP	Inverse variance weighted	1.53552	0.162909	1.21622	1.85483	4.27364e-21	ukb-b-18103	ICBP	436424	299024
14	lnRMSSD	SBP	Inverse variance weighted	-0.0438523	0.491864	-1.00791	0.920201	0.928958	UKB	ieu-b-38	46075	757601
14	lnRMSSD	SBP	MR-Egger	-0.614914	1.12488	-2.81968	1.58985	0.594639	UKB	ieu-b-38	46075	757601
14	lnRMSSD	SBP	Weighted median	-0.153933	0.43395	-1.00448	0.69661	0.722796	UKB	ieu-b-38	46075	757601
14	lnRMSSD	SBP	Simple mode	0.355485	0.932968	-1.47313	2.1841	0.709338	UKB	ieu-b-38	46075	757601
14	lnRMSSD	SBP	Weighted mode	0.355485	0.491237	-0.607339	1.31831	0.482099	UKB	ieu-b-38	46075	757601
11	lnRMSSD	SBP	MVMR (adjusted for BMI)	-1.45502	0.547157	-2.52745	-0.382589	0.00783193	UKB	ieu-b-38	46075	757601
18	lnRMSSD	SBP	Inverse variance weighted	0.960496	0.558561	-0.134284	2.05528	0.0855072	UKB	UKB	46075	340159
15	lnRMSSD	SBP	Inverse variance weighted	-0.23027	0.453546	-1.11922	0.65868	0.611656	UKB	ICBP	46075	299024
14	lnRMSSD	DBP	Inverse variance weighted	-1.79229	0.360213	-2.4983	-1.08627	6.50335e-07	UKB	ieu-b-39	46075	757601
14	lnRMSSD	DBP	MR-Egger	-1.70591	0.835365	-3.34322	-0.0685911	0.0637532	UKB	ieu-b-39	46075	757601
14	lnRMSSD	DBP	Weighted median	-1.88305	0.289923	-2.45129	-1.3148	8.30382e-11	UKB	ieu-b-39	46075	757601
14	lnRMSSD	DBP	Simple mode	-1.94212	0.517128	-2.95569	-0.928549	0.0024018	UKB	ieu-b-39	46075	757601
14	lnRMSSD	DBP	Weighted mode	-1.62781	0.430345	-2.47128	-0.784333	0.00228167	UKB	ieu-b-39	46075	757601
11	lnRMSSD	DBP	MVMR (adjusted for BMI)	-1.8148	0.328207	-2.45808	-1.17151	3.21e-08	UKB	ieu-b-39	46075	757601
18	lnRMSSD	DBP	Inverse variance weighted	-1.42077	0.28358	-1.97658	-0.864952	5.43969e-07	UKB	UKB	46075	340162
15	lnRMSSD	DBP	Inverse variance weighted	-1.44897	0.357894	-2.15045	-0.747502	5.15222e-05	UKB	ICBP	46075	299024
11	lnRMSSDc	SBP	Inverse variance weighted	-0.149265	0.607504	-1.33997	1.04144	0.805912	UKB	ieu-b-38	46075	757601
11	lnRMSSDc	SBP	MR-Egger	-0.197105	1.29415	-2.73364	2.33943	0.882306	UKB	ieu-b-38	46075	757601
11	lnRMSSDc	SBP	Weighted median	0.13974	0.458989	-0.759878	1.03936	0.760783	UKB	ieu-b-38	46075	757601
11	lnRMSSDc	SBP	Simple mode	1.32109	1.11759	-0.869385	3.51156	0.264516	UKB	ieu-b-38	46075	757601
11	lnRMSSDc	SBP	Weighted mode	0.457897	0.514815	-0.551139	1.46693	0.394659	UKB	ieu-b-38	46075	757601
9	lnRMSSDc	SBP	MVMR (adjusted for BMI)	-1.39912	0.644996	-2.66332	-0.134932	0.0300676	UKB	ieu-b-38	46075	757601
13	lnRMSSDc	SBP	Inverse variance weighted	0.991456	0.832819	-0.640869	2.62378	0.233857	UKB	UKB	46075	340159
11	lnRMSSDc	SBP	Inverse variance weighted	-0.276869	0.497197	-1.25138	0.697637	0.577623	UKB	ICBP	46075	299024
11	lnRMSSDc	DBP	Inverse variance weighted	-1.82951	0.503644	-2.81666	-0.842371	0.000280631	UKB	ieu-b-39	46075	757601
11	lnRMSSDc	DBP	MR-Egger	-1.50297	1.06703	-3.59434	0.588399	0.192561	UKB	ieu-b-39	46075	757601
11	lnRMSSDc	DBP	Weighted median	-0.994663	0.404415	-1.78732	-0.20201	0.0139126	UKB	ieu-b-39	46075	757601
11	lnRMSSDc	DBP	Simple mode	-2.04379	0.730031	-3.47465	-0.612928	0.0188077	UKB	ieu-b-39	46075	757601
11	lnRMSSDc	DBP	Weighted mode	-1.17893	0.355103	-1.87493	-0.482928	0.00774791	UKB	ieu-b-39	46075	757601
9	lnRMSSDc	DBP	MVMR (adjusted for BMI)	-1.67741	0.389324	-2.44049	-0.914336	1.64e-05	UKB	ieu-b-39	46075	757601
13	lnRMSSDc	DBP	Inverse variance weighted	-1.56014	0.397282	-2.33882	-0.781471	8.59953e-05	UKB	UKB	46075	340162
11	lnRMSSDc	DBP	Inverse variance weighted	-1.48527	0.497474	-2.46031	-0.510217	0.00283008	UKB	ICBP	46075	299024
6	lnSDNN	SBP	Inverse variance weighted	0.574954	0.619861	-0.639973	1.78988	0.353639	UKB	ieu-b-38	46075	757601
6	lnSDNN	SBP	MR-Egger	-0.21897	1.90385	-3.95051	3.51258	0.913976	UKB	ieu-b-38	46075	757601
6	lnSDNN	SBP	Weighted median	0.758954	0.588444	-0.394396	1.9123	0.197132	UKB	ieu-b-38	46075	757601
6	lnSDNN	SBP	Simple mode	1.12637	0.784002	-0.410274	2.66301	0.210302	UKB	ieu-b-38	46075	757601
6	lnSDNN	SBP	Weighted mode	0.863692	0.691456	-0.491561	2.21894	0.266921	UKB	ieu-b-38	46075	757601
5	lnSDNN	SBP	MVMR (adjusted for BMI)	-1.19192	0.694189	-2.55253	0.168695	0.085981	UKB	ieu-b-38	46075	757601
9	lnSDNN	SBP	Inverse variance weighted	1.8781	0.791037	0.327663	3.42853	0.0175861	UKB	UKB	46075	340159
6	lnSDNN	SBP	Inverse variance weighted	0.182481	0.660734	-1.11256	1.47752	0.78241	UKB	ICBP	46075	299024
6	lnSDNN	DBP	Inverse variance weighted	-2.08431	0.476162	-3.01759	-1.15103	1.20148e-05	UKB	ieu-b-39	46075	757601
6	lnSDNN	DBP	MR-Egger	-1.97489	1.5008	-4.91646	0.966678	0.258557	UKB	ieu-b-39	46075	757601
6	lnSDNN	DBP	Weighted median	-2.0736	0.365929	-2.79082	-1.35637	1.45611e-08	UKB	ieu-b-39	46075	757601
6	lnSDNN	DBP	Simple mode	-1.96698	0.54398	-3.03318	-0.900778	0.0152852	UKB	ieu-b-39	46075	757601
6	lnSDNN	DBP	Weighted mode	-2.08526	0.462249	-2.99127	-1.17925	0.0063344	UKB	ieu-b-39	46075	757601
5	lnSDNN	DBP	MVMR (adjusted for BMI)	-1.65579	0.41964	-2.47828	-0.83329	7.96e-05	UKB	ieu-b-39	46075	757601
9	lnSDNN	DBP	Inverse variance weighted	-1.50782	0.338015	-2.17033	-0.845307	8.16565e-06	UKB	UKB	46075	340162
6	lnSDNN	DBP	Inverse variance weighted	-1.90051	0.391584	-2.66802	-1.13301	1.21366e-06	UKB	ICBP	46075	299024
5	lnSDNNc	SBP	Inverse variance weighted	1.00545	0.511847	0.00222518	2.00867	0.0494898	UKB	ieu-b-38	46075	757601
5	lnSDNNc	SBP	MR-Egger	-0.251316	1.27496	-2.75023	2.2476	0.856335	UKB	ieu-b-38	46075	757601
5	lnSDNNc	SBP	Weighted median	1.09059	0.691659	-0.265065	2.44624	0.114849	UKB	ieu-b-38	46075	757601
5	lnSDNNc	SBP	Simple mode	1.66942	1.04061	-0.370177	3.70903	0.183922	UKB	ieu-b-38	46075	757601
5	lnSDNNc	SBP	Weighted mode	1.50805	1.00723	-0.466121	3.48221	0.208683	UKB	ieu-b-38	46075	757601
4	lnSDNNc	SBP	MVMR (adjusted for BMI)	-0.409931	0.776123	-1.93113	1.11127	0.597376	UKB	ieu-b-38	46075	757601
8	lnSDNNc	SBP	Inverse variance weighted	2.45266	0.874204	0.73922	4.1661	0.00502242	UKB	UKB	46075	340159
6	lnSDNNc	SBP	Inverse variance weighted	0.303944	0.73138	-1.12956	1.73745	0.677721	UKB	ICBP	46075	299024
5	lnSDNNc	DBP	Inverse variance weighted	-1.95314	0.512787	-2.9582	-0.948081	0.000139598	UKB	ieu-b-39	46075	757601
5	lnSDNNc	DBP	MR-Egger	-1.18787	1.39506	-3.92218	1.54643	0.45707	UKB	ieu-b-39	46075	757601
5	lnSDNNc	DBP	Weighted median	-1.784	0.486542	-2.73762	-0.830377	0.00024571	UKB	ieu-b-39	46075	757601
5	lnSDNNc	DBP	Simple mode	-2.80888	0.872802	-4.51958	-1.09819	0.0323346	UKB	ieu-b-39	46075	757601
5	lnSDNNc	DBP	Weighted mode	-1.1563	0.744306	-2.61514	0.302541	0.19526	UKB	ieu-b-39	46075	757601
4	lnSDNNc	DBP	MVMR (adjusted for BMI)	-1.04658	0.47153	-1.97078	-0.122379	0.0264502	UKB	ieu-b-39	46075	757601
8	lnSDNNc	DBP	Inverse variance weighted	-1.45484	0.382749	-2.20502	-0.704647	0.000144105	UKB	UKB	46075	340162
6	lnSDNNc	DBP	Inverse variance weighted	-2.01795	0.498849	-2.9957	-1.04021	5.2274e-05	UKB	ICBP	46075	299024
11	HR increase	SBP	Inverse variance weighted	-2.05019	1.19991	-4.40201	0.301625	0.0875202	ebi-a-GCST005845	ieu-b-38	54137	757601
11	HR increase	SBP	MR-Egger	0.465977	4.09985	-7.56972	8.50168	0.912004	ebi-a-GCST005845	ieu-b-38	54137	757601
11	HR increase	SBP	Weighted median	0.57547	0.37948	-0.168311	1.31925	0.129401	ebi-a-GCST005845	ieu-b-38	54137	757601
11	HR increase	SBP	Simple mode	0.611923	0.636571	-0.635757	1.8596	0.359079	ebi-a-GCST005845	ieu-b-38	54137	757601
11	HR increase	SBP	Weighted mode	0.805683	0.335276	0.148542	1.46282	0.0371222	ebi-a-GCST005845	ieu-b-38	54137	757601
3	HR increase	SBP	MVMR (adjusted for BMI)	-0.672822	0.466916	-1.58798	0.242333	0.149587	ebi-a-GCST005845	ieu-b-38	54137	757601
12	HR increase	SBP	Inverse variance weighted	-0.822337	1.12548	-3.02827	1.3836	0.464989	ebi-a-GCST005845	UKB	54137	340159
12	HR increase	SBP	Inverse variance weighted	-1.97574	0.868748	-3.67848	-0.272991	0.0229519	ebi-a-GCST005845	ICBP	54137	299024
11	HR increase	DBP	Inverse variance weighted	-2.04713	0.625842	-3.27378	-0.820479	0.00107168	ebi-a-GCST005845	ieu-b-39	54137	757601
11	HR increase	DBP	MR-Egger	-3.22253	2.14627	-7.42923	0.984164	0.167481	ebi-a-GCST005845	ieu-b-39	54137	757601
11	HR increase	DBP	Weighted median	-1.51904	0.248428	-2.00596	-1.03212	9.67935e-10	ebi-a-GCST005845	ieu-b-39	54137	757601
11	HR increase	DBP	Simple mode	-2.15015	0.526629	-3.18235	-1.11796	0.00220423	ebi-a-GCST005845	ieu-b-39	54137	757601
11	HR increase	DBP	Weighted mode	-1.59804	0.35491	-2.29366	-0.902416	0.00113841	ebi-a-GCST005845	ieu-b-39	54137	757601
3	HR increase	DBP	MVMR (adjusted for BMI)	-1.14297	0.290913	-1.71316	-0.572778	8.53e-05	ebi-a-GCST005845	ieu-b-39	54137	757601
12	HR increase	DBP	Inverse variance weighted	-1.692	0.520874	-2.71291	-0.67109	0.00116059	ebi-a-GCST005845	UKB	54137	340162
12	HR increase	DBP	Inverse variance weighted	-1.6714	0.440837	-2.53544	-0.807356	0.000149791	ebi-a-GCST005845	ICBP	54137	299024
14	HR recovery (10s)	SBP	Inverse variance weighted	0.986589	0.731368	-0.446891	2.42007	0.177348	ebi-a-GCST005846	ieu-b-38	54137	757601
14	HR recovery (10s)	SBP	MR-Egger	0.875701	2.49144	-4.00752	5.75892	0.73132	ebi-a-GCST005846	ieu-b-38	54137	757601
14	HR recovery (10s)	SBP	Weighted median	0.805083	0.33297	0.152462	1.4577	0.0156111	ebi-a-GCST005846	ieu-b-38	54137	757601
14	HR recovery (10s)	SBP	Simple mode	0.785455	0.376834	0.0468612	1.52405	0.0574185	ebi-a-GCST005846	ieu-b-38	54137	757601
14	HR recovery (10s)	SBP	Weighted mode	0.785455	0.354799	0.0900487	1.48086	0.0453328	ebi-a-GCST005846	ieu-b-38	54137	757601
5	HR recovery (10s)	SBP	MVMR (adjusted for BMI)	-0.472099	0.453876	-1.3617	0.417497	0.29827	ebi-a-GCST005846	ieu-b-38	54137	757601
16	HR recovery (10s)	SBP	Inverse variance weighted	0.984723	0.779945	-0.543968	2.51341	0.206749	ebi-a-GCST005846	UKB	54137	340159
16	HR recovery (10s)	SBP	Inverse variance weighted	-0.0335668	0.751102	-1.50573	1.43859	0.964354	ebi-a-GCST005846	ICBP	54137	299024
14	HR recovery (10s)	DBP	Inverse variance weighted	-0.59227	0.411446	-1.3987	0.214165	0.150014	ebi-a-GCST005846	ieu-b-39	54137	757601
14	HR recovery (10s)	DBP	MR-Egger	-1.21264	1.38868	-3.93444	1.50917	0.399674	ebi-a-GCST005846	ieu-b-39	54137	757601
14	HR recovery (10s)	DBP	Weighted median	-0.583075	0.232137	-1.03806	-0.128086	0.0120127	ebi-a-GCST005846	ieu-b-39	54137	757601
14	HR recovery (10s)	DBP	Simple mode	-0.398465	0.375421	-1.13429	0.337361	0.307838	ebi-a-GCST005846	ieu-b-39	54137	757601
14	HR recovery (10s)	DBP	Weighted mode	-0.416901	0.35157	-1.10598	0.272176	0.256913	ebi-a-GCST005846	ieu-b-39	54137	757601
5	HR recovery (10s)	DBP	MVMR (adjusted for BMI)	-0.86734	0.281471	-1.41902	-0.315657	0.0020599	ebi-a-GCST005846	ieu-b-39	54137	757601
16	HR recovery (10s)	DBP	Inverse variance weighted	-0.582203	0.366129	-1.29982	0.135409	0.111799	ebi-a-GCST005846	UKB	54137	340162
16	HR recovery (10s)	DBP	Inverse variance weighted	-0.899847	0.368183	-1.62149	-0.17821	0.0145244	ebi-a-GCST005846	ICBP	54137	299024
14	HR recovery (20s)	SBP	Inverse variance weighted	-0.0555008	0.504742	-1.0448	0.933794	0.912442	ebi-a-GCST005847	ieu-b-38	54137	757601
14	HR recovery (20s)	SBP	MR-Egger	3.78553	1.62137	0.607642	6.96342	0.0377423	ebi-a-GCST005847	ieu-b-38	54137	757601
14	HR recovery (20s)	SBP	Weighted median	0.772221	0.307087	0.170331	1.37411	0.0119145	ebi-a-GCST005847	ieu-b-38	54137	757601
14	HR recovery (20s)	SBP	Simple mode	0.78365	0.410622	-0.0211679	1.58847	0.0786597	ebi-a-GCST005847	ieu-b-38	54137	757601
14	HR recovery (20s)	SBP	Weighted mode	0.825416	0.337163	0.164577	1.48625	0.0293162	ebi-a-GCST005847	ieu-b-38	54137	757601
5	HR recovery (20s)	SBP	MVMR (adjusted for BMI)	-0.409401	0.462031	-1.31498	0.496181	0.375569	ebi-a-GCST005847	ieu-b-38	54137	757601
16	HR recovery (20s)	SBP	Inverse variance weighted	0.377509	0.609796	-0.817691	1.57271	0.535868	ebi-a-GCST005847	UKB	54137	340159
16	HR recovery (20s)	SBP	Inverse variance weighted	-1.17596	0.543119	-2.24047	-0.111447	0.0303725	ebi-a-GCST005847	ICBP	54137	299024
14	HR recovery (20s)	DBP	Inverse variance weighted	-1.05856	0.277339	-1.60214	-0.514973	0.000135174	ebi-a-GCST005847	ieu-b-39	54137	757601
14	HR recovery (20s)	DBP	MR-Egger	-2.06454	1.05111	-4.12471	-0.00436695	0.0731004	ebi-a-GCST005847	ieu-b-39	54137	757601
14	HR recovery (20s)	DBP	Weighted median	-0.802341	0.237045	-1.26695	-0.337733	0.000712395	ebi-a-GCST005847	ieu-b-39	54137	757601
14	HR recovery (20s)	DBP	Simple mode	-0.737933	0.559502	-1.83456	0.358691	0.209961	ebi-a-GCST005847	ieu-b-39	54137	757601
14	HR recovery (20s)	DBP	Weighted mode	-0.551601	0.535514	-1.60121	0.498007	0.321775	ebi-a-GCST005847	ieu-b-39	54137	757601
5	HR recovery (20s)	DBP	MVMR (adjusted for BMI)	-0.887245	0.28577	-1.44735	-0.327135	0.00190439	ebi-a-GCST005847	ieu-b-39	54137	757601
16	HR recovery (20s)	DBP	Inverse variance weighted	-0.835225	0.276803	-1.37776	-0.29269	0.00254957	ebi-a-GCST005847	UKB	54137	340162
16	HR recovery (20s)	DBP	Inverse variance weighted	-1.37577	0.277548	-1.91976	-0.831773	7.16418e-07	ebi-a-GCST005847	ICBP	54137	299024
17	HR recovery (30s)	SBP	Inverse variance weighted	-1.17357	0.779695	-2.70177	0.354632	0.132281	ebi-a-GCST005850	ieu-b-38	54137	757601
17	HR recovery (30s)	SBP	MR-Egger	-0.776462	2.60224	-5.87686	4.32394	0.769505	ebi-a-GCST005850	ieu-b-38	54137	757601
17	HR recovery (30s)	SBP	Weighted median	0.45257	0.303894	-0.143064	1.0482	0.136426	ebi-a-GCST005850	ieu-b-38	54137	757601
17	HR recovery (30s)	SBP	Simple mode	0.496938	0.341927	-0.173238	1.16711	0.16546	ebi-a-GCST005850	ieu-b-38	54137	757601
17	HR recovery (30s)	SBP	Weighted mode	0.59409	0.257474	0.0894416	1.09874	0.0347375	ebi-a-GCST005850	ieu-b-38	54137	757601
5	HR recovery (30s)	SBP	MVMR (adjusted for BMI)	-0.302584	0.455295	-1.19496	0.589795	0.506314	ebi-a-GCST005850	ieu-b-38	54137	757601
18	HR recovery (30s)	SBP	Inverse variance weighted	-0.016225	0.712807	-1.41333	1.38088	0.98184	ebi-a-GCST005850	UKB	54137	340159
18	HR recovery (30s)	SBP	Inverse variance weighted	-1.36262	0.582194	-2.50372	-0.221521	0.0192582	ebi-a-GCST005850	ICBP	54137	299024
17	HR recovery (30s)	DBP	Inverse variance weighted	-1.511	0.342755	-2.1828	-0.839202	1.04134e-05	ebi-a-GCST005850	ieu-b-39	54137	757601
17	HR recovery (30s)	DBP	MR-Egger	-2.61621	1.10596	-4.78389	-0.448538	0.0318974	ebi-a-GCST005850	ieu-b-39	54137	757601
17	HR recovery (30s)	DBP	Weighted median	-1.20497	0.221994	-1.64008	-0.769865	5.70038e-08	ebi-a-GCST005850	ieu-b-39	54137	757601
17	HR recovery (30s)	DBP	Simple mode	-1.00295	0.596372	-2.17183	0.165943	0.112029	ebi-a-GCST005850	ieu-b-39	54137	757601
17	HR recovery (30s)	DBP	Weighted mode	-1.3921	0.431238	-2.23733	-0.546874	0.0052572	ebi-a-GCST005850	ieu-b-39	54137	757601
5	HR recovery (30s)	DBP	MVMR (adjusted for BMI)	-0.924193	0.280378	-1.47373	-0.374652	0.000979883	ebi-a-GCST005850	ieu-b-39	54137	757601
18	HR recovery (30s)	DBP	Inverse variance weighted	-1.04657	0.314404	-1.6628	-0.430341	0.000872352	ebi-a-GCST005850	UKB	54137	340162
18	HR recovery (30s)	DBP	Inverse variance weighted	-1.38174	0.256915	-1.88529	-0.878184	7.5241e-08	ebi-a-GCST005850	ICBP	54137	299024
16	HR recovery (40s)	SBP	Inverse variance weighted	-0.912293	0.775681	-2.43263	0.608042	0.239547	ebi-a-GCST005849	ieu-b-38	54137	757601
16	HR recovery (40s)	SBP	MR-Egger	-1.27654	2.35868	-5.89956	3.34648	0.596871	ebi-a-GCST005849	ieu-b-38	54137	757601
16	HR recovery (40s)	SBP	Weighted median	0.591663	0.26282	0.0765352	1.10679	0.0243724	ebi-a-GCST005849	ieu-b-38	54137	757601
16	HR recovery (40s)	SBP	Simple mode	0.503763	0.312455	-0.108648	1.11618	0.127739	ebi-a-GCST005849	ieu-b-38	54137	757601
16	HR recovery (40s)	SBP	Weighted mode	0.582287	0.275624	0.0420632	1.12251	0.0518101	ebi-a-GCST005849	ieu-b-38	54137	757601
6	HR recovery (40s)	SBP	MVMR (adjusted for BMI)	-0.993684	0.433763	-1.84386	-0.143508	0.0219724	ebi-a-GCST005849	ieu-b-38	54137	757601
17	HR recovery (40s)	SBP	Inverse variance weighted	-0.0261697	0.70596	-1.40985	1.35751	0.970429	ebi-a-GCST005849	UKB	54137	340159
17	HR recovery (40s)	SBP	Inverse variance weighted	-1.11355	0.556398	-2.20409	-0.0230146	0.0453532	ebi-a-GCST005849	ICBP	54137	299024
16	HR recovery (40s)	DBP	Inverse variance weighted	-1.36229	0.361784	-2.07138	-0.65319	0.000166236	ebi-a-GCST005849	ieu-b-39	54137	757601
16	HR recovery (40s)	DBP	MR-Egger	-2.82479	1.02063	-4.82522	-0.82436	0.0151104	ebi-a-GCST005849	ieu-b-39	54137	757601
16	HR recovery (40s)	DBP	Weighted median	-1.26678	0.214713	-1.68761	-0.845938	3.63815e-09	ebi-a-GCST005849	ieu-b-39	54137	757601
16	HR recovery (40s)	DBP	Simple mode	-0.812251	0.570852	-1.93112	0.306618	0.175236	ebi-a-GCST005849	ieu-b-39	54137	757601
16	HR recovery (40s)	DBP	Weighted mode	-1.30016	0.341085	-1.96868	-0.631631	0.00170159	ebi-a-GCST005849	ieu-b-39	54137	757601
6	HR recovery (40s)	DBP	MVMR (adjusted for BMI)	-1.19704	0.261896	-1.71035	-0.68372	4.86e-06	ebi-a-GCST005849	ieu-b-39	54137	757601
17	HR recovery (40s)	DBP	Inverse variance weighted	-1.01792	0.287639	-1.58169	-0.454143	0.000401857	ebi-a-GCST005849	UKB	54137	340162
17	HR recovery (40s)	DBP	Inverse variance weighted	-1.21992	0.285959	-1.7804	-0.65944	1.98949e-05	ebi-a-GCST005849	ICBP	54137	299024
15	HR recovery (50s)	SBP	Inverse variance weighted	-0.837641	0.676159	-2.16291	0.487631	0.215411	ebi-a-GCST005848	ieu-b-38	54137	757601
15	HR recovery (50s)	SBP	MR-Egger	3.77892	1.68743	0.471557	7.08629	0.0432409	ebi-a-GCST005848	ieu-b-38	54137	757601
15	HR recovery (50s)	SBP	Weighted median	0.554831	0.28787	-0.0093939	1.11906	0.0539338	ebi-a-GCST005848	ieu-b-38	54137	757601
15	HR recovery (50s)	SBP	Simple mode	0.470636	0.307157	-0.131392	1.07266	0.147747	ebi-a-GCST005848	ieu-b-38	54137	757601
15	HR recovery (50s)	SBP	Weighted mode	0.568609	0.252697	0.0733219	1.0639	0.0410418	ebi-a-GCST005848	ieu-b-38	54137	757601
5	HR recovery (50s)	SBP	MVMR (adjusted for BMI)	-0.419176	0.441906	-1.28531	0.44696	0.342842	ebi-a-GCST005848	ieu-b-38	54137	757601
17	HR recovery (50s)	SBP	Inverse variance weighted	-0.19402	0.71239	-1.5903	1.20227	0.785353	ebi-a-GCST005848	UKB	54137	340159
17	HR recovery (50s)	SBP	Inverse variance weighted	-1.59288	0.606481	-2.78158	-0.404175	0.00862867	ebi-a-GCST005848	ICBP	54137	299024
15	HR recovery (50s)	DBP	Inverse variance weighted	-1.47182	0.405259	-2.26613	-0.677514	0.000281447	ebi-a-GCST005848	ieu-b-39	54137	757601
15	HR recovery (50s)	DBP	MR-Egger	-0.554357	1.26923	-3.04204	1.93333	0.669447	ebi-a-GCST005848	ieu-b-39	54137	757601
15	HR recovery (50s)	DBP	Weighted median	-1.31474	0.211038	-1.72838	-0.901109	4.66749e-10	ebi-a-GCST005848	ieu-b-39	54137	757601
15	HR recovery (50s)	DBP	Simple mode	-1.39904	0.408052	-2.19882	-0.59926	0.0040745	ebi-a-GCST005848	ieu-b-39	54137	757601
15	HR recovery (50s)	DBP	Weighted mode	-1.32092	0.319235	-1.94662	-0.695224	0.00100522	ebi-a-GCST005848	ieu-b-39	54137	757601
5	HR recovery (50s)	DBP	MVMR (adjusted for BMI)	-0.948888	0.270239	-1.47856	-0.419219	0.000445945	ebi-a-GCST005848	ieu-b-39	54137	757601
17	HR recovery (50s)	DBP	Inverse variance weighted	-1.20855	0.364588	-1.92314	-0.493958	0.000916967	ebi-a-GCST005848	UKB	54137	340162
17	HR recovery (50s)	DBP	Inverse variance weighted	-1.5149	0.32086	-2.14378	-0.886013	2.34263e-06	ebi-a-GCST005848	ICBP	54137	299024
# If exposure/outcome is available at Mrbase.org, it is represented by its ID. If not, the cohort/ consortium of the database will be indicated.

## Sheet: Data S4
Data S4. The results of heterogeneity analyses and the pleiotropy analyses of bi-directional Mendelian randomization.
Exposures	Outcomes	Methods	Heterogeneity Statistic	P Value	Pleiotropy Statistic	P Value	ID/Database# (exposure)	ID/Database# (outcome)
Resting HR	SBP	Inverse variance weighted	Q=2596.815	<2E-16			ukb-b-18103	ieu-b-38
Resting HR	SBP	MR-Egger	Q=2532.033	<2E-16	Intercept=0.0382	0.0090727	ukb-b-18103	ieu-b-38
Resting HR	SBP	Inverse variance weighted	Q=1257.265	<2E-16			ukb-b-18103	UKB
Resting HR	SBP	MR-Egger	Q=1209.353	<2E-16	Intercept=0.0447	0.00102501	ukb-b-18103	UKB
Resting HR	SBP	Inverse variance weighted	Q=888.2298	<2E-16			ukb-b-18103	ICBP
Resting HR	SBP	MR-Egger	Q=879.2450	<2E-16	Intercept=0.0217	0.097865	ukb-b-18103	ICBP
Resting HR	DBP	Inverse variance weighted	Q=2292.223	<2E-16			ukb-b-18103	ieu-b-39
Resting HR	DBP	MR-Egger	Q=2292.202	<2E-16	Intercept=0.0082	0.961442	ukb-b-18103	ieu-b-39
Resting HR	DBP	Inverse variance weighted	Q=1078.534	<2E-16			ukb-b-18103	UKB
Resting HR	DBP	MR-Egger	Q=1075.163	<2E-16	Intercept=0.0068	0.353936	ukb-b-18103	UKB
Resting HR	DBP	Inverse variance weighted	Q=960.1752	<2E-16			ukb-b-18103	ICBP
Resting HR	DBP	MR-Egger	Q=959.4586	<2E-16	Intercept=-0.0036	0.653149	ukb-b-18103	ICBP
lnRMSSD	SBP	Inverse variance weighted	Q=39.6165	0.000159314			UKB	ieu-b-38
lnRMSSD	SBP	MR-Egger	Q=38.5786	0.000123447	Intercept=0.0223	0.580382	UKB	ieu-b-38
lnRMSSD	SBP	Inverse variance weighted	Q=52.3712	1.79654e-05			UKB	UKB
lnRMSSD	SBP	MR-Egger	Q=49.8371	2.43357e-05	Intercept=0.0420	0.380445	UKB	UKB
lnRMSSD	SBP	Inverse variance weighted	Q=17.6834	0.221582			UKB	ICBP
lnRMSSD	SBP	MR-Egger	Q=17.6750	0.170256	Intercept=-0.0031	0.938273	UKB	ICBP
lnRMSSD	DBP	Inverse variance weighted	Q=64.3622	8.60668e-09			UKB	ieu-b-39
lnRMSSD	DBP	MR-Egger	Q=64.2904	3.68653e-09	Intercept=-0.0034	0.909805	UKB	ieu-b-39
lnRMSSD	DBP	Inverse variance weighted	Q=41.3518	0.000831327			UKB	UKB
lnRMSSD	DBP	MR-Egger	Q=33.4018	0.00653479	Intercept=-0.0425	0.0687371	UKB	UKB
lnRMSSD	DBP	Inverse variance weighted	Q=31.4041	0.00486458			UKB	ICBP
lnRMSSD	DBP	MR-Egger	Q= 31.3594	0.00298653	Intercept=0.0307	0.893816	UKB	ICBP
lnRMSSDc	SBP	Inverse variance weighted	Q=33.1122	0.000260813			UKB	ieu-b-38
lnRMSSDc	SBP	MR-Egger	Q=33.1055	0.00012802	Intercept=0.0019	0.966999	UKB	ieu-b-38
lnRMSSDc	SBP	Inverse variance weighted	Q=47.8758	3.28511e-06			UKB	UKB
lnRMSSDc	SBP	MR-Egger	Q=47.7628	1.57365e-06	Intercept=0.0106	0.874737	UKB	UKB
lnRMSSDc	SBP	Inverse variance weighted	Q=9.3349	0.500646			UKB	ICBP
lnRMSSDc	SBP	MR-Egger	Q=9.0451	0.433117	Intercept=-0.0196	0.604348	UKB	ICBP
lnRMSSDc	DBP	Inverse variance weighted	Q=68.9578	7.04406e-11			UKB	ieu-b-39
lnRMSSDc	DBP	MR-Egger	Q=68.0213	3.71552e-11	Intercept=-0.0129	0.732931	UKB	ieu-b-39
lnRMSSDc	DBP	Inverse variance weighted	Q=33.3736	0.000846184			UKB	UKB
lnRMSSDc	DBP	MR-Egger	Q=30.1850	0.00148196	Intercept=-0.0323	0.304125	UKB	UKB
lnRMSSDc	DBP	Inverse variance weighted	Q=28.4617	0.00152202			UKB	ICBP
lnRMSSDc	DBP	MR-Egger	Q=28.3885	0.000821204	Intercept=0.0384	0.882274	UKB	ICBP
lnSDNN	SBP	Inverse variance weighted	Q=9.8861	0.078529			UKB	ieu-b-38
lnSDNN	SBP	MR-Egger	Q=9.4175	0.0514705	Intercept=0.0312	0.678599	UKB	ieu-b-38
lnSDNN	SBP	Inverse variance weighted	Q=19.6425	0.0117766			UKB	UKB
lnSDNN	SBP	MR-Egger	Q=19.6312	0.00642398	Intercept=-0.0059	0.951079	UKB	UKB
lnSDNN	SBP	Inverse variance weighted	Q=1.6684	0.892853			UKB	ICBP
lnSDNN	SBP	MR-Egger	Q=1.6573	0.798456	Intercept=-0.0078	0.92111	UKB	ICBP
lnSDNN	DBP	Inverse variance weighted	Q=17.6896	0.00336167			UKB	ieu-b-39
lnSDNN	DBP	MR-Egger	Q=17.6628	0.00143614	Intercept=-0.0043	0.941597	UKB	ieu-b-39
lnSDNN	DBP	Inverse variance weighted	Q=10.9867	0.202455			UKB	UKB
lnSDNN	DBP	MR-Egger	Q=10.8497	0.145311	Intercept=0.0118	0.77488	UKB	UKB
lnSDNN	DBP	Inverse variance weighted	Q=4.2819	0.509588			UKB	ICBP
lnSDNN	DBP	MR-Egger	Q=3.4821	0.480611	Intercept=-0.0392	0.421701	UKB	ICBP
lnSDNNc	SBP	Inverse variance weighted	Q=3.6678	0.452829			UKB	ieu-b-38
lnSDNNc	SBP	MR-Egger	Q= 2.5094	0.473589	Intercept=0.0452	0.360652	UKB	ieu-b-38
lnSDNNc	SBP	Inverse variance weighted	Q=14.8893	0.0374448			UKB	UKB
lnSDNNc	SBP	MR-Egger	Q=14.6134	0.0234864	Intercept=0.0263	0.747899	UKB	UKB
lnSDNNc	SBP	Inverse variance weighted	Q=1.7052	0.88824			UKB	ICBP
lnSDNNc	SBP	MR-Egger	Q=1.7049	0.78982	Intercept=-0.0010	0.987112	UKB	ICBP
lnSDNNc	DBP	Inverse variance weighted	Q=12.1499	0.0162708			UKB	ieu-b-39
lnSDNNc	DBP	MR-Egger	Q=10.8526	0.0125504	Intercept=-0.0275	0.591475	UKB	ieu-b-39
lnSDNNc	DBP	Inverse variance weighted	Q=8.7431	0.271628			UKB	UKB
lnSDNNc	DBP	MR-Egger	Q=8.4641	0.206035	Intercept=-0.0151	0.672091	UKB	UKB
lnSDNNc	DBP	Inverse variance weighted	Q=6.6238	0.250154			UKB	ICBP
lnSDNNc	DBP	MR-Egger	Q=4.1066	0.391777	Intercept=-0.0560	0.192438	UKB	ICBP
HR increase	SBP	Inverse variance weighted	Q=312.8818	<2E-16			ebi-a-GCST005845	ieu-b-38
HR increase	SBP	MR-Egger	Q=299.4821	<2E-16	Intercept=-0.1250	0.541498	ebi-a-GCST005845	ieu-b-38
HR increase	SBP	Inverse variance weighted	Q=190.9930	<2E-16			ebi-a-GCST005845	UKB
HR increase	SBP	MR-Egger	Q=150.2843	<2E-16	Intercept=-0.2866	0.130821	ebi-a-GCST005845	UKB
HR increase	SBP	Inverse variance weighted	Q=95.1941	1.58942e-15			ebi-a-GCST005845	ICBP
HR increase	SBP	MR-Egger	Q=91.1175	3.21449e-15	Intercept=-0.0995	0.518713	ebi-a-GCST005845	ICBP
HR increase	DBP	Inverse variance weighted	Q=256.3321	<2E-16			ebi-a-GCST005845	ieu-b-39
HR increase	DBP	MR-Egger	Q=247.5572	<2E-16	Intercept=0.0581	0.586001	ebi-a-GCST005845	ieu-b-39
HR increase	DBP	Inverse variance weighted	Q=125.3151	<2E-16			ebi-a-GCST005845	UKB
HR increase	DBP	MR-Egger	Q=122.6498	<2E-16	Intercept=-0.0419	0.651085	ebi-a-GCST005845	UKB
HR increase	DBP	Inverse variance weighted	Q=69.9018	1.27533e-10			ebi-a-GCST005845	ICBP
HR increase	DBP	MR-Egger	Q=67.0124	1.66756e-10	Intercept=0.0496	0.526239	ebi-a-GCST005845	ICBP
HR recovery (10s)	SBP	Inverse variance weighted	Q=166.2393	<2E-16			ebi-a-GCST005846	ieu-b-38
HR recovery (10s)	SBP	MR-Egger	Q=166.2097	<2E-16	Intercept=0.0058	0.963909	ebi-a-GCST005846	ieu-b-38
HR recovery (10s)	SBP	Inverse variance weighted	Q=172.0755	<2E-16			ebi-a-GCST005846	UKB
HR recovery (10s)	SBP	MR-Egger	Q=169.9212	<2E-16	Intercept=-0.0517	0.67993	ebi-a-GCST005846	UKB
HR recovery (10s)	SBP	Inverse variance weighted	Q=132.0731	<2E-16			ebi-a-GCST005846	ICBP
HR recovery (10s)	SBP	MR-Egger	Q=131.6176	<2E-16	Intercept=0.0260	0.828952	ebi-a-GCST005846	ICBP
HR recovery (10s)	DBP	Inverse variance weighted	Q=158.4958	<2E-16			ebi-a-GCST005846	ieu-b-39
HR recovery (10s)	DBP	MR-Egger	Q=155.6564	<2E-16	Intercept=0.0326	0.648266	ebi-a-GCST005846	ieu-b-39
HR recovery (10s)	DBP	Inverse variance weighted	Q=116.1574	<2E-16			ebi-a-GCST005846	UKB
HR recovery (10s)	DBP	MR-Egger	Q=116.1559	<2E-16	Intercept=-0.0008	0.989663	ebi-a-GCST005846	UKB
HR recovery (10s)	DBP	Inverse variance weighted	Q=90.6792	7.40744e-13			ebi-a-GCST005846	ICBP
HR recovery (10s)	DBP	MR-Egger	Q=90.6270	2.88875e-13	Intercept=-0.0052	0.929754	ebi-a-GCST005846	ICBP
HR recovery (20s)	SBP	Inverse variance weighted	Q=79.1865	1.56891e-11			ebi-a-GCST005847	ieu-b-38
HR recovery (20s)	SBP	MR-Egger	Q=52.6924	4.67218e-07	Intercept=-0.1951	0.0302395	ebi-a-GCST005847	ieu-b-38
HR recovery (20s)	SBP	Inverse variance weighted	Q=103.4154	2.92839e-15			ebi-a-GCST005847	UKB
HR recovery (20s)	SBP	MR-Egger	Q=85.4533	2.72152e-12	Intercept=-0.1645	0.1083	ebi-a-GCST005847	UKB
HR recovery (20s)	SBP	Inverse variance weighted	Q=67.7562	1.11773e-08			ebi-a-GCST005847	ICBP
HR recovery (20s)	SBP	MR-Egger	Q=63.4159	2.92811e-08	Intercept=-0.0883	0.344261	ebi-a-GCST005847	ICBP
HR recovery (20s)	DBP	Inverse variance weighted	Q=72.5442	2.72102e-10			ebi-a-GCST005847	ieu-b-39
HR recovery (20s)	DBP	MR-Egger	Q=67.0433	1.1399e-09	Intercept=0.0511	0.340653	ebi-a-GCST005847	ieu-b-39
HR recovery (20s)	DBP	Inverse variance weighted	Q=65.2754	3.05745e-08			ebi-a-GCST005847	UKB
HR recovery (20s)	DBP	MR-Egger	Q=63.6106	2.70405e-08	Intercept=0.0286	0.554663	ebi-a-GCST005847	UKB
HR recovery (20s)	DBP	Inverse variance weighted	Q=50.6149	9.55024e-06			ebi-a-GCST005847	ICBP
HR recovery (20s)	DBP	MR-Egger	Q=50.5796	4.88166e-06	Intercept=-0.0047	0.922583	ebi-a-GCST005847	ICBP
HR recovery (30s)	SBP	Inverse variance weighted	Q=287.9484	<2E-16			ebi-a-GCST005850	ieu-b-38
HR recovery (30s)	SBP	MR-Egger	Q=287.4550	<2E-16	Intercept=-0.0204	0.874656	ebi-a-GCST005850	ieu-b-38
HR recovery (30s)	SBP	Inverse variance weighted	Q=173.6450	<2E-16			ebi-a-GCST005850	UKB
HR recovery (30s)	SBP	MR-Egger	Q=160.4286	<2E-16	Intercept=-0.1209	0.267807	ebi-a-GCST005850	UKB
HR recovery (30s)	SBP	Inverse variance weighted	Q=96.4853	3.96775e-13			ebi-a-GCST005850	ICBP
HR recovery (30s)	SBP	MR-Egger	Q=96.3491	1.66666e-13	Intercept=-0.0135	0.882312	ebi-a-GCST005850	ICBP
HR recovery (30s)	DBP	Inverse variance weighted	Q=168.7608	<2E-16			ebi-a-GCST005850	ieu-b-39
HR recovery (30s)	DBP	MR-Egger	Q=157.1915	<2E-16	Intercept=0.0567	0.310023	ebi-a-GCST005850	ieu-b-39
HR recovery (30s)	DBP	Inverse variance weighted	Q=103.4863	2.00155e-14			ebi-a-GCST005850	UKB
HR recovery (30s)	DBP	MR-Egger	Q=103.4465	7.79758e-15	Intercept=-0.0038	0.938421	ebi-a-GCST005850	UKB
HR recovery (30s)	DBP	Inverse variance weighted	Q=53.7013	1.10539e-05			ebi-a-GCST005850	ICBP
HR recovery (30s)	DBP	MR-Egger	Q=53.1326	7.18e-06	Intercept=0.0163	0.684494	ebi-a-GCST005850	ICBP
HR recovery (40s)	SBP	Inverse variance weighted	Q=277.4009	<2E-16			ebi-a-GCST005849	ieu-b-38
HR recovery (40s)	SBP	MR-Egger	Q=276.8676	<2E-16	Intercept=0.0200	0.871909	ebi-a-GCST005849	ieu-b-38
HR recovery (40s)	SBP	Inverse variance weighted	Q=165.6972	<2E-16			ebi-a-GCST005849	UKB
HR recovery (40s)	SBP	MR-Egger	Q=153.2669	<2E-16	Intercept=-0.1178	0.287425	ebi-a-GCST005849	UKB
HR recovery (40s)	SBP	Inverse variance weighted	Q=85.6331	1.58187e-11			ebi-a-GCST005849	ICBP
HR recovery (40s)	SBP	MR-Egger	Q=85.4206	7.03345e-12	Intercept=0.0168	0.84941	ebi-a-GCST005849	ICBP
HR recovery (40s)	DBP	Inverse variance weighted	Q=182.9563	<2E-16			ebi-a-GCST005849	ieu-b-39
HR recovery (40s)	DBP	MR-Egger	Q=156.9344	<2E-16	Intercept=0.0805	0.149871	ebi-a-GCST005849	ieu-b-39
HR recovery (40s)	DBP	Inverse variance weighted	Q=84.2638	2.81058e-11			ebi-a-GCST005849	UKB
HR recovery (40s)	DBP	MR-Egger	Q=84.1166	1.2247e-11	Intercept=0.0073	0.873459	ebi-a-GCST005849	UKB
HR recovery (40s)	DBP	Inverse variance weighted	Q=64.6127	8.58729e-08			ebi-a-GCST005849	ICBP
HR recovery (40s)	DBP	MR-Egger	Q=60.1381	2.38784e-07	Intercept=0.0455	0.307483	ebi-a-GCST005849	ICBP
HR recovery (50s)	SBP	Inverse variance weighted	Q=175.6285	<2E-16			ebi-a-GCST005848	ieu-b-38
HR recovery (50s)	SBP	MR-Egger	Q=106.8650	<2E-16	Intercept=-0.2451	0.0125943	ebi-a-GCST005848	ieu-b-38
HR recovery (50s)	SBP	Inverse variance weighted	Q=162.9997	<2E-16			ebi-a-GCST005848	UKB
HR recovery (50s)	SBP	MR-Egger	Q=111.1305	<2E-16	Intercept=-0.2530	0.0183387	ebi-a-GCST005848	UKB
HR recovery (50s)	SBP	Inverse variance weighted	Q=97.8798	8.63553e-14			ebi-a-GCST005848	ICBP
HR recovery (50s)	SBP	MR-Egger	Q=78.3027	1.42526e-10	Intercept=0.0877	0.0718702	ebi-a-GCST005848	ICBP
HR recovery (50s)	DBP	Inverse variance weighted	Q=191.1980	<2E-16			ebi-a-GCST005848	ieu-b-39
HR recovery (50s)	DBP	MR-Egger	Q=182.9799	<2E-16	Intercept=-0.0487	0.458447	ebi-a-GCST005848	ieu-b-39
HR recovery (50s)	DBP	Inverse variance weighted	Q=130.7826	<2E-16			ebi-a-GCST005848	UKB
HR recovery (50s)	DBP	MR-Egger	Q=123.4990	<2E-16	Intercept=-0.0541	0.361833	ebi-a-GCST005848	UKB
HR recovery (50s)	DBP	Inverse variance weighted	Q=78.2929	3.3741e-10			ebi-a-GCST005848	ICBP
HR recovery (50s)	DBP	MR-Egger	Q=72.5617	1.55596e-09	Intercept=-0.0544	0.29357	ebi-a-GCST005848	ICBP
SBP	Resting HR	Inverse variance weighted	Q=2012.543	<2E-16			ieu-b-38	ukb-b-18103
SBP	Resting HR	MR-Egger	Q=1952.542	<2E-16	Intercept=0.0023	0.000332383	ieu-b-38	ukb-b-18103
SBP	Resting HR	Inverse variance weighted	Q=1159.161	<2E-16			UKB	ukb-b-18103
SBP	Resting HR	MR-Egger	Q=1159.146	<2E-16	Intercept=6.63e-05	0.960348	UKB	ukb-b-18103
SBP	Resting HR	Inverse variance weighted	Q=768.0947	<2E-16			ICBP	ukb-b-18103
SBP	Resting HR	MR-Egger	Q=764.8749	<2E-16	Intercept=-0.0013	0.486083	ICBP	ukb-b-18103
DBP	Resting HR	Inverse variance weighted	Q=2181.950	<2E-16			ieu-b-39	ukb-b-18103
DBP	Resting HR	MR-Egger	Q=2159.861	<2E-16	Intercept=0.0014	0.0383664	ieu-b-39	ukb-b-18103
DBP	Resting HR	Inverse variance weighted	Q=1016.762	<2E-16			UKB	ukb-b-18103
DBP	Resting HR	MR-Egger	Q=1011.893	<2E-16	Intercept=0.0014	0.357328	UKB	ukb-b-18103
DBP	Resting HR	Inverse variance weighted	Q=905.8165	<2E-16			ICBP	ukb-b-18103
DBP	Resting HR	MR-Egger	Q=901.6319	<2E-16	Intercept=0.0013	0.458848	ICBP	ukb-b-18103
SBP	lnRMSSD	Inverse variance weighted	Q=296.7590	0.999949			ieu-b-38	UKB
SBP	lnRMSSD	MR-Egger	Q=296.7168	0.999941	Intercept=-0.0001	0.83728	ieu-b-38	UKB
SBP	lnRMSSD	Inverse variance weighted	Q=216.0893	0.143408			UKB	UKB
SBP	lnRMSSD	MR-Egger	Q=215.8306	0.13506	Intercept=-0.0005	0.630208	UKB	UKB
SBP	lnRMSSD	Inverse variance weighted	Q=108.9328	0.641753			ICBP	UKB
SBP	lnRMSSD	MR-Egger	Q=108.5735	0.625855	Intercept=-0.0008	0.550126	ICBP	UKB
DBP	lnRMSSD	Inverse variance weighted	Q=323.7917	0.997649			ieu-b-39	UKB
DBP	lnRMSSD	MR-Egger	Q=323.7699	0.997373	Intercept=8.48E-05	0.882901	ieu-b-39	UKB
DBP	lnRMSSD	Inverse variance weighted	Q=205.8424	0.0993984			UKB	UKB
DBP	lnRMSSD	MR-Egger	Q=205.1237	0.0964819	Intercept=0.0010	0.428157	UKB	UKB
DBP	lnRMSSD	Inverse variance weighted	Q=102.0665	0.800289			ICBP	UKB
DBP	lnRMSSD	MR-Egger	Q=101.4372	0.793918	Intercept=0.0010	0.429275	ICBP	UKB
SBP	lnRMSSDc	Inverse variance weighted	Q=317.9835	0.998624			ieu-b-38	UKB
SBP	lnRMSSDc	MR-Egger	Q=317.9134	0.998769	Intercept=0.0001	0.791251	ieu-b-38	UKB
SBP	lnRMSSDc	Inverse variance weighted	Q=219.6468	0.118447			UKB	UKB
SBP	lnRMSSDc	MR-Egger	Q=219.4859	0.110302	Intercept=-0.0004	0.705813	UKB	UKB
SBP	lnRMSSDc	Inverse variance weighted	Q=122.6234	0.342625			ICBP	UKB
SBP	lnRMSSDc	MR-Egger	Q=122.3325	0.325631	Intercept=-0.0007	0.600463	ICBP	UKB
DBP	lnRMSSDc	Inverse variance weighted	Q=309.7745	0.999623			ieu-b-39	UKB
DBP	lnRMSSDc	MR-Egger	Q=309.7703	0.99957	Intercept=3.28E-05	0.948509	ieu-b-39	UKB
DBP	lnRMSSDc	Inverse variance weighted	Q=207.8435	0.083605			UKB	UKB
DBP	lnRMSSDc	MR-Egger	Q=207.3981	0.0790705	Intercept=0.0007	0.534928	UKB	UKB
DBP	lnRMSSDc	Inverse variance weighted	Q=117.6582	0.51756			ICBP	UKB
DBP	lnRMSSDc	MR-Egger	Q=117.1454	0.504918	Intercept=0.0008	0.475307	ICBP	UKB
SBP	lnSDNN	Inverse variance weighted	Q=323.7996	0.99834			ieu-b-38	UKB
SBP	lnSDNN	MR-Egger	Q=323.7987	0.998133	Intercept=1.74e-05	0.974895	ieu-b-38	UKB
SBP	lnSDNN	Inverse variance weighted	Q=219.9617	0.135998			UKB	UKB
SBP	lnSDNN	MR-Egger	Q=219.9439	0.125666	Intercept= 0.0001	0.899422	UKB	UKB
SBP	lnSDNN	Inverse variance weighted	Q=129.5510	0.183905			ICBP	UKB
SBP	lnSDNN	MR-Egger	Q=126.9781	0.209673	Intercept=-0.0020	0.129634	ICBP	UKB
DBP	lnSDNN	Inverse variance weighted	Q=346.3004	0.973245			ieu-b-39	UKB
DBP	lnSDNN	MR-Egger	Q=346.3004	0.970921	Intercept=-4.80E-06	0.992995	ieu-b-39	UKB
DBP	lnSDNN	Inverse variance weighted	Q=184.2779	0.397902			UKB	UKB
DBP	lnSDNN	MR-Egger	Q=183.1135	0.400931	Intercept=0.0012	0.287453	UKB	UKB
DBP	lnSDNN	Inverse variance weighted	Q=109.7438	0.670285			ICBP	UKB
DBP	lnSDNN	MR-Egger	Q=109.6727	0.647738	Intercept=0.0003	0.790239	ICBP	UKB
SBP	lnSDNNc	Inverse variance weighted	Q=325.3406	0.997144			ieu-b-38	UKB
SBP	lnSDNNc	MR-Egger	Q=324.8882	0.99698	Intercept=0.0004	0.501578	ieu-b-38	UKB
SBP	lnSDNNc	Inverse variance weighted	Q=210.1367	0.263956			UKB	UKB
SBP	lnSDNNc	MR-Egger	Q=209.8660	0.252067	Intercept=-0.0005	0.614785	UKB	UKB
SBP	lnSDNNc	Inverse variance weighted	Q=144.5206	0.0429449			ICBP	UKB
SBP	lnSDNNc	MR-Egger	Q=142.7265	0.0466189	Intercept=-0.0016	0.229673	ICBP	UKB
DBP	lnSDNNc	Inverse variance weighted	Q=332.9848	0.986086			ieu-b-39	UKB
DBP	lnSDNNc	MR-Egger	Q=331.9392	0.986262	Intercept=0.0005	0.307165	ieu-b-39	UKB
DBP	lnSDNNc	Inverse variance weighted	Q=180.4575	0.455395			UKB	UKB
DBP	lnSDNNc	MR-Egger	Q=178.8809	0.467347	Intercept=-0.0013	0.212028	UKB	UKB
DBP	lnSDNNc	Inverse variance weighted	Q=118.7322	0.489681			ICBP	UKB
DBP	lnSDNNc	MR-Egger	Q=118.7259	0.463926	Intercept=8.82e-05	0.936926	ICBP	UKB
SBP	HR increase	Inverse variance weighted	Q=336.4174	0.68966			ieu-b-38	ebi-a-GCST005845
SBP	HR increase	MR-Egger	Q=336.1062	0.680417	Intercept=0.0005	0.577295	ieu-b-38	ebi-a-GCST005845
SBP	HR increase	Inverse variance weighted	Q=191.6646	0.0618461			UKB	ebi-a-GCST005845
SBP	HR increase	MR-Egger	Q=191.4714	0.0566091	Intercept=0.0007	0.686522	UKB	ebi-a-GCST005845
SBP	HR increase	Inverse variance weighted	Q=125.4928	0.0116554			ICBP	ebi-a-GCST005845
SBP	HR increase	MR-Egger	Q=124.8478	0.0107296	Intercept=-0.0017	0.494659	ICBP	ebi-a-GCST005845
DBP	HR increase	Inverse variance weighted	Q=315.5949	0.885822			ieu-b-39	ebi-a-GCST005845
DBP	HR increase	MR-Egger	Q=328.2486	0.652351	Intercept=4.19e-05	0.962519	ieu-b-39	ebi-a-GCST005845
DBP	HR increase	Inverse variance weighted	Q=177.6542	0.0545692			UKB	ebi-a-GCST005845
DBP	HR increase	MR-Egger	Q=177.4092	0.0498969	Intercept=0.0009	0.65185	UKB	ebi-a-GCST005845
DBP	HR increase	Inverse variance weighted	Q=112.4294	0.168215			ICBP	ebi-a-GCST005845
DBP	HR increase	MR-Egger	Q=110.7954	0.177716	Intercept=-0.0025	0.232179	ICBP	ebi-a-GCST005845
SBP	HR recovery (10s)	Inverse variance weighted	Q=381.6817	0.140862			ieu-b-38	ebi-a-GCST005846
SBP	HR recovery (10s)	MR-Egger	Q=380.9676	0.138269	Intercept=-0.0008	0.417174	ieu-b-38	ebi-a-GCST005846
SBP	HR recovery (10s)	Inverse variance weighted	Q=217.9466	0.00187944			UKB	ebi-a-GCST005846
SBP	HR recovery (10s)	MR-Egger	Q=216.6330	0.00192153	Intercept=-0.0019	0.326112	UKB	ebi-a-GCST005846
SBP	HR recovery (10s)	Inverse variance weighted	Q=148.6592	0.000129936			ICBP	ebi-a-GCST005846
SBP	HR recovery (10s)	MR-Egger	Q=148.4615	0.000103584	Intercept=-0.0010	0.729995	ICBP	ebi-a-GCST005846
DBP	HR recovery (10s)	Inverse variance weighted	Q=328.8965	0.65722			ieu-b-39	ebi-a-GCST005846
DBP	HR recovery (10s)	MR-Egger	Q=328.2486	0.652351	Intercept=-0.0007	0.421444	ieu-b-39	ebi-a-GCST005846
DBP	HR recovery (10s)	Inverse variance weighted	Q=186.2687	0.0157292			UKB	ebi-a-GCST005846
DBP	HR recovery (10s)	MR-Egger	Q=186.0983	0.0139417	Intercept=-0.0008	0.715175	UKB	ebi-a-GCST005846
DBP	HR recovery (10s)	Inverse variance weighted	Q=158.0348	0.000150914			ICBP	ebi-a-GCST005846
DBP	HR recovery (10s)	MR-Egger	Q=158.0321	0.000116889	Intercept=-0.0001	0.967215	ICBP	ebi-a-GCST005846
SBP	HR recovery (20s)	Inverse variance weighted	Q=365.7950	0.190224			ieu-b-38	ebi-a-GCST005847
SBP	HR recovery (20s)	MR-Egger	Q=360.5686	0.234868	Intercept=-0.0022	0.0266321	ieu-b-38	ebi-a-GCST005847
SBP	HR recovery (20s)	Inverse variance weighted	Q=218.2818	0.00211774			UKB	ebi-a-GCST005847
SBP	HR recovery (20s)	MR-Egger	Q=217.8447	0.00190749	Intercept=-0.0011	0.570601	UKB	ebi-a-GCST005847
SBP	HR recovery (20s)	Inverse variance weighted	Q=137.7985	0.00112832			ICBP	ebi-a-GCST005847
SBP	HR recovery (20s)	MR-Egger	Q=136.3878	0.00116815	Intercept=-0.0026	0.337223	ICBP	ebi-a-GCST005847
DBP	HR recovery (20s)	Inverse variance weighted	Q=348.6929	0.65722			ieu-b-39	ebi-a-GCST005847
DBP	HR recovery (20s)	MR-Egger	Q=347.0321	0.399313	Intercept=-0.0012	0.202296	ieu-b-39	ebi-a-GCST005847
DBP	HR recovery (20s)	Inverse variance weighted	Q=192.7634	0.00913448			UKB	ebi-a-GCST005847
DBP	HR recovery (20s)	MR-Egger	Q=192.6420	0.00798069	Intercept=0.0007	0.760408	UKB	ebi-a-GCST005847
DBP	HR recovery (20s)	Inverse variance weighted	Q=132.6062	0.00954608			ICBP	ebi-a-GCST005847
DBP	HR recovery (20s)	MR-Egger	Q=130.7824	0.0105762	Intercept=-0.0027	0.250131	ICBP	ebi-a-GCST005847
SBP	HR recovery (30s)	Inverse variance weighted	Q=348.4503	0.335985			ieu-b-38	ebi-a-GCST005850
SBP	HR recovery (30s)	MR-Egger	Q=341.7015	0.418429	Intercept=-0.0025	0.0103056	ieu-b-38	ebi-a-GCST005850
SBP	HR recovery (30s)	Inverse variance weighted	Q=211.1334	0.00488944			UKB	ebi-a-GCST005850
SBP	HR recovery (30s)	MR-Egger	Q=211.1236	0.00418886	Intercept=0.0002	0.931644	UKB	ebi-a-GCST005850
SBP	HR recovery (30s)	Inverse variance weighted	Q=137.9226	0.00110225			ICBP	ebi-a-GCST005850
SBP	HR recovery (30s)	MR-Egger	Q=135.2936	0.00143402	Intercept=-0.0035	0.189366	ICBP	ebi-a-GCST005850
DBP	HR recovery (30s)	Inverse variance weighted	Q=325.7328	0.66026			ieu-b-39	ebi-a-GCST005850
DBP	HR recovery (30s)	MR-Egger	Q=325.0718	0.655581	Intercept=-0.0007	0.416772	ieu-b-39	ebi-a-GCST005850
DBP	HR recovery (30s)	Inverse variance weighted	Q=180.9984	0.0260429			UKB	ebi-a-GCST005850
DBP	HR recovery (30s)	MR-Egger	Q=179.7793	0.0263682	Intercept=0.0021	0.32305	UKB	ebi-a-GCST005850
DBP	HR recovery (30s)	Inverse variance weighted	Q=122.7640	0.0459656			ICBP	ebi-a-GCST005850
DBP	HR recovery (30s)	MR-Egger	Q=121.5038	0.0468014	Intercept=-0.0022	0.318345	ICBP	ebi-a-GCST005850
SBP	HR recovery (40s)	Inverse variance weighted	Q=379.7309	0.123891			ieu-b-38	ebi-a-GCST005849
SBP	HR recovery (40s)	MR-Egger	Q=375.1215	0.15207	Intercept=-0.0020	0.0393893	ieu-b-38	ebi-a-GCST005849
SBP	HR recovery (40s)	Inverse variance weighted	Q=198.5229	0.0182137			UKB	ebi-a-GCST005849
SBP	HR recovery (40s)	MR-Egger	Q=198.3800	0.0162031	Intercept=0.0006	0.736305	UKB	ebi-a-GCST005849
SBP	HR recovery (40s)	Inverse variance weighted	Q=137.7025	0.0018024			ICBP	ebi-a-GCST005849
SBP	HR recovery (40s)	MR-Egger	Q=136.6965	0.00173536	Intercept=-0.0022	0.412734	ICBP	ebi-a-GCST005849
DBP	HR recovery (40s)	Inverse variance weighted	Q=344.1182	0.442532			ieu-b-39	ebi-a-GCST005849
DBP	HR recovery (40s)	MR-Egger	Q=342.0484	0.458605	Intercept=-0.0013	0.152378	ieu-b-39	ebi-a-GCST005849
DBP	HR recovery (40s)	Inverse variance weighted	Q=168.2529	0.100278			UKB	ebi-a-GCST005849
DBP	HR recovery (40s)	MR-Egger	Q=167.6261	0.0961344	Intercept=0.0015	0.46271	UKB	ebi-a-GCST005849
DBP	HR recovery (40s)	Inverse variance weighted	Q=112.3065	0.122295			ICBP	ebi-a-GCST005849
DBP	HR recovery (40s)	MR-Egger	Q=111.2688	0.121678	Intercept=-0.0020	0.348946	ICBP	ebi-a-GCST005849
SBP	HR recovery (50s)	Inverse variance weighted	Q=365.0264	0.254524			ieu-b-38	ebi-a-GCST005848
SBP	HR recovery (50s)	MR-Egger	Q=363.7347	0.25768	Intercept=-0.0011	0.267735	ieu-b-38	ebi-a-GCST005848
SBP	HR recovery (50s)	Inverse variance weighted	Q=204.4594	0.011624			UKB	ebi-a-GCST005848
SBP	HR recovery (50s)	MR-Egger	Q=203.2854	0.0116927	Intercept=0.0018	0.337875	UKB	ebi-a-GCST005848
SBP	HR recovery (50s)	Inverse variance weighted	Q=146.5000	0.000262787			ICBP	ebi-a-GCST005848
SBP	HR recovery (50s)	MR-Egger	Q=146.0360	0.000223632	Intercept=-0.0015	0.592069	ICBP	ebi-a-GCST005848
DBP	HR recovery (50s)	Inverse variance weighted	Q=360.3052	0.204073			ieu-b-39	ebi-a-GCST005848
DBP	HR recovery (50s)	MR-Egger	Q=360.1373	0.195161	Intercept=-0.0004	0.691588	ieu-b-39	ebi-a-GCST005848
DBP	HR recovery (50s)	Inverse variance weighted	Q=202.9421	0.00199592			UKB	ebi-a-GCST005848
DBP	HR recovery (50s)	MR-Egger	Q=201.2358	0.00184063	Intercept=0.0024	0.266061	UKB	ebi-a-GCST005848
DBP	HR recovery (50s)	Inverse variance weighted	Q=142.2846	0.00233548			ICBP	ebi-a-GCST005848
DBP	HR recovery (50s)	MR-Egger	Q=141.5697	0.00214353	Intercept=-0.0017	0.485696	ICBP	ebi-a-GCST005848
# If exposure/outcome is available at Mrbase.org, it is represented by its ID. If not, the cohort/ consortium of the database will be indicated.

## Sheet: Data S5
Data S5. The effects of blood pressure on components of cardiac autonomic function using Mendelian randomization (Steiger filtering)
No. of SNPs (Steiger filtering)	Exposures	Outcomes	Methods	Beta	SE	95% CI		P value	ID/Database# (exposure)	ID/Database# (outcome)	Sample size (exposure)	Sample size (outcome)
						Lower	Upper
428	SBP	Resting HR	Inverse variance weighted	-0.00096613	0.00083326	-0.00259932	0.00066706	0.24627	ieu-b-38	ukb-b-18103	757601	436424
428	SBP	Resting HR	MR-Egger	-0.00778194	0.00205522	-0.0118102	-0.00375371	0.000174775	ieu-b-38	ukb-b-18103	757601	436424
428	SBP	Resting HR	Weighted median	-0.00280772	0.00072794	-0.00423448	-0.00138096	0.00011475	ieu-b-38	ukb-b-18103	757601	436424
428	SBP	Resting HR	Simple mode	-0.00376877	0.00244582	-0.00856257	0.00102504	0.124081	ieu-b-38	ukb-b-18103	757601	436424
428	SBP	Resting HR	Weighted mode	-0.00454647	0.0012208	-0.00693923	-0.00215371	0.000222235	ieu-b-38	ukb-b-18103	757601	436424
195	SBP	Resting HR	Inverse variance weighted	-0.00152379	0.00120769	-0.00389086	0.00084329	0.207044	UKB	ukb-b-18103	340159	436424
118	SBP	Resting HR	Inverse variance weighted	-0.00298246	0.00141938	-0.00576443	-0.00020048	0.0356195	ICBP	ukb-b-18103	299024	436424
424	DBP	Resting HR	Inverse variance weighted	0.00376842	0.00147564	0.000876176	0.00666067	0.0106566	ieu-b-39	ukb-b-18103	757601	436424
424	DBP	Resting HR	MR-Egger	-0.00297459	0.00356316	-0.00995838	0.0040092	0.404292	ieu-b-39	ukb-b-18103	757601	436424
424	DBP	Resting HR	Weighted median	-0.000424742	0.00132247	-0.00301679	0.0021673	0.74808	ieu-b-39	ukb-b-18103	757601	436424
424	DBP	Resting HR	Simple mode	0.000543086	0.00479819	-0.00886136	0.00994753	0.909937	ieu-b-39	ukb-b-18103	757601	436424
424	DBP	Resting HR	Weighted mode	-0.00481089	0.00236335	-0.00944307	-0.000178719	0.0424112	ieu-b-39	ukb-b-18103	757601	436424
179	DBP	Resting HR	Inverse variance weighted	0.00651419	0.00215197	0.00229632	0.0107321	0.00246928	UKB	ukb-b-18103	340162	436424
121	DBP	Resting HR	Inverse variance weighted	0.000633569	0.00245855	-0.00418518	0.00545232	0.796638	ICBP	ukb-b-18103	299024	436424
398	SBP	lnRMSSD	Inverse variance weighted	-0.00105498	0.000762292	-0.00254907	0.000439112	0.166371	ieu-b-38	UKB	757601	46075
398	SBP	lnRMSSD	MR-Egger	-0.000697336	0.00189992	-0.00442117	0.0030265	0.713789	ieu-b-38	UKB	757601	46075
398	SBP	lnRMSSD	Weighted median	-0.000131465	0.00115438	-0.00239405	0.00213112	0.90933	ieu-b-38	UKB	757601	46075
398	SBP	lnRMSSD	Simple mode	0.0025872	0.00357371	-0.00441726	0.00959166	0.46952	ieu-b-38	UKB	757601	46075
398	SBP	lnRMSSD	Weighted mode	0.000276942	0.00261923	-0.00485674	0.00541063	0.915847	ieu-b-38	UKB	757601	46075
196	SBP	lnRMSSD	Inverse variance weighted	-0.000525827	0.0010079	-0.0025013	0.00144965	0.601874	UKB	UKB	340159	46075
116	SBP	lnRMSSD	Inverse variance weighted	-0.0008588	0.00108324	-0.00298194	0.00126434	0.427888	ICBP	UKB	299024	46075
400	DBP	lnRMSSD	Inverse variance weighted	-0.0034676	0.00128008	-0.00597655	-0.000958645	0.00675078	ieu-b-39	UKB	757601	46075
400	DBP	lnRMSSD	MR-Egger	-0.00388078	0.00308177	-0.00992105	0.0021595	0.208672	ieu-b-39	UKB	757601	46075
400	DBP	lnRMSSD	Weighted median	-0.00175219	0.0020558	-0.00578156	0.00227717	0.394038	ieu-b-39	UKB	757601	46075
400	DBP	lnRMSSD	Simple mode	0.00212092	0.00621758	-0.0100655	0.0143074	0.733195	ieu-b-39	UKB	757601	46075
400	DBP	lnRMSSD	Weighted mode	0.000255295	0.00510023	-0.00974116	0.0102518	0.960103	ieu-b-39	UKB	757601	46075
182	DBP	lnRMSSD	Inverse variance weighted	-0.000525827	0.0010079	-0.0025013	0.00144965	0.601874	UKB	UKB	340162	46075
116	DBP	lnRMSSD	Inverse variance weighted	-0.00207531	0.00175841	-0.00552179	0.00137117	0.237913	ICBP	UKB	299024	46075
399	SBP	lnRMSSDc	Inverse variance weighted	-0.00112063	0.000669586	-0.00243302	0.000191762	0.094207	ieu-b-38	UKB	757601	46075
399	SBP	lnRMSSDc	MR-Egger	-0.00152712	0.00167442	-0.00480899	0.00175475	0.094207	ieu-b-38	UKB	757601	46075
399	SBP	lnRMSSDc	Weighted median	-0.00146681	0.00105609	-0.00353675	0.000603137	0.164864	ieu-b-38	UKB	757601	46075
399	SBP	lnRMSSDc	Simple mode	-0.00189442	0.0033777	-0.00851472	0.00472587	0.575207	ieu-b-38	UKB	757601	46075
399	SBP	lnRMSSDc	Weighted mode	-0.00173391	0.0024103	-0.00645809	0.00299027	0.472332	ieu-b-38	UKB	757601	46075
197	SBP	lnRMSSDc	Inverse variance weighted	-0.000576422	0.000890112	-0.00232104	0.0011682	0.517254	UKB	UKB	340159	46075
118	SBP	lnRMSSDc	Inverse variance weighted	-0.00112995	0.000969588	-0.00303034	0.000770444	0.243861	ICBP	UKB	299024	46075
399	DBP	lnRMSSDc	Inverse variance weighted	-0.00332559	0.00112671	-0.00553394	-0.00111724	0.00316137	ieu-b-39	UKB	757601	46075
399	DBP	lnRMSSDc	MR-Egger	-0.00348569	0.00272178	-0.00882038	0.001849	0.201058	ieu-b-39	UKB	757601	46075
399	DBP	lnRMSSDc	Weighted median	-0.00237355	0.00184267	-0.00598518	0.00123807	0.197708	ieu-b-39	UKB	757601	46075
399	DBP	lnRMSSDc	Simple mode	0.00159467	0.00593151	-0.0100311	0.0132204	0.788186	ieu-b-39	UKB	757601	46075
399	DBP	lnRMSSDc	Weighted mode	-0.000815164	0.00407251	-0.00879729	0.00716696	0.841456	ieu-b-39	UKB	757601	46075
182	DBP	lnRMSSDc	Inverse variance weighted	-0.00553032	0.00163416	-0.00873327	-0.00232736	0.00071387	UKB	UKB	340162	46075
120	DBP	lnRMSSDc	Inverse variance weighted	-0.0028698	0.00153166	-0.00587185	0.000132243	0.0609773	ICBP	UKB	299024	46075
403	SBP	lnSDNN	Inverse variance weighted	-0.00159296	0.000711421	-0.00298735	-0.000198577	0.0251476	ieu-b-38	UKB	757601	46075
403	SBP	lnSDNN	MR-Egger	-0.0016442	0.00177597	-0.00512511	0.00183671	0.355105	ieu-b-38	UKB	757601	46075
403	SBP	lnSDNN	Weighted median	-0.00190466	0.00112792	-0.00411539	0.00030607	0.091288	ieu-b-38	UKB	757601	46075
403	SBP	lnSDNN	Simple mode	0.00511424	0.00397522	-0.00267719	0.0129057	0.198999	ieu-b-38	UKB	757601	46075
403	SBP	lnSDNN	Weighted mode	-0.00626964	0.00320648	-0.0125543	1.50535e-05	0.0512395	ieu-b-38	UKB	757601	46075
199	SBP	lnSDNN	Inverse variance weighted	-0.00229824	0.000942506	-0.00414555	-0.000450931	0.0147509	UKB	UKB	340159	46075
117	SBP	lnSDNN	Inverse variance weighted	-0.00227956	0.00107312	-0.00438287	-0.000176251	0.0336499	ICBP	UKB	299024	46075
400	DBP	lnSDNN	Inverse variance weighted	-0.00376709	0.00119653	-0.00611229	-0.00142188	0.00164202	ieu-b-39	UKB	757601	46075
400	DBP	lnSDNN	MR-Egger	-0.00374377	0.00291119	-0.00944971	0.00196216	0.199193	ieu-b-39	UKB	757601	46075
400	DBP	lnSDNN	Weighted median	-0.00488942	0.00203694	-0.00888182	-0.00089701	0.0163785	ieu-b-39	UKB	757601	46075
400	DBP	lnSDNN	Simple mode	-0.0108846	0.00675017	-0.0241149	0.00234577	0.107646	ieu-b-39	UKB	757601	46075
400	DBP	lnSDNN	Weighted mode	-0.0108846	0.00441637	-0.0195407	-0.00222849	0.0141372	ieu-b-39	UKB	757601	46075
181	DBP	lnSDNN	Inverse variance weighted	-0.00620732	0.00164932	-0.00943998	-0.00297465	0.000167509	UKB	UKB	340162	46075
118	DBP	lnSDNN	Inverse variance weighted	-0.00290376	0.0016432	-0.00612442	0.000316912	0.0772053	ICBP	UKB	299024	46075
400	SBP	lnSDNNc	Inverse variance weighted	-0.00145542	0.000670778	-0.00277015	-0.000140696	0.0300257	ieu-b-38	UKB	757601	46075
400	SBP	lnSDNNc	MR-Egger	-0.00248451	0.00167054	-0.00575877	0.000789761	0.137742	ieu-b-38	UKB	757601	46075
400	SBP	lnSDNNc	Weighted median	-0.00180222	0.0010462	-0.00385278	0.000248338	0.0849555	ieu-b-38	UKB	757601	46075
400	SBP	lnSDNNc	Simple mode	-0.00491595	0.00394015	-0.0126387	0.00280675	0.21289	ieu-b-38	UKB	757601	46075
400	SBP	lnSDNNc	Weighted mode	-0.00742191	0.00318609	-0.0136666	-0.00117718	0.0203323	ieu-b-38	UKB	757601	46075
199	SBP	lnSDNNc	Inverse variance weighted	-0.00273179	0.000863929	-0.00442509	-0.00103849	0.00156659	UKB	UKB	340159	46075
118	SBP	lnSDNNc	Inverse variance weighted	-0.00240007	0.0010558	-0.00446945	-0.000330696	0.0230131	ICBP	UKB	299024	46075
393	DBP	lnSDNNc	Inverse variance weighted	-0.00256554	0.0011308	-0.00478191	-0.000349161	0.0232821	ieu-b-39	UKB	757601	46075
393	DBP	lnSDNNc	MR-Egger	-0.00510956	0.00273291	-0.0104661	0.000246943	0.0622808	ieu-b-39	UKB	757601	46075
393	DBP	lnSDNNc	Weighted median	-0.00393047	0.00182362	-0.00750477	-0.000356166	0.0311378	ieu-b-39	UKB	757601	46075
393	DBP	lnSDNNc	Simple mode	0.00303976	0.00596689	-0.00865534	0.0147349	0.610732	ieu-b-39	UKB	757601	46075
393	DBP	lnSDNNc	Weighted mode	-0.010579	0.00444307	-0.0192874	-0.00187057	0.0177422	ieu-b-39	UKB	757601	46075
180	DBP	lnSDNNc	Inverse variance weighted	-0.00415048	0.00153969	-0.00716827	-0.00113268	0.00702501	UKB	UKB	340162	46075
120	DBP	lnSDNNc	Inverse variance weighted	-0.00302284	0.00153556	-0.00603253	-1.31499e-05	0.0490032	ICBP	UKB	299024	46075
351	SBP	HR increase	Inverse variance weighted	-0.000757196	0.00116681	-0.00304415	0.00152975	0.516374	ieu-b-38	ebi-a-GCST005845	757601	54137
351	SBP	HR increase	MR-Egger	-0.00232537	0.00304357	-0.00829077	0.00364003	0.445368	ieu-b-38	ebi-a-GCST005845	757601	54137
351	SBP	HR increase	Weighted median	-0.00100486	0.00189199	-0.00471316	0.00270343	0.595339	ieu-b-38	ebi-a-GCST005845	757601	54137
351	SBP	HR increase	Simple mode	-0.00207329	0.00600952	-0.0138519	0.00970537	0.730301	ieu-b-38	ebi-a-GCST005845	757601	54137
351	SBP	HR increase	Weighted mode	-0.00323324	0.00387964	-0.0108373	0.00437085	0.405195	ieu-b-38	ebi-a-GCST005845	757601	54137
164	SBP	HR increase	Inverse variance weighted	-0.000237301	0.00163547	-0.00344281	0.00296821	0.884634	UKB	ebi-a-GCST005845	340159	54137
93	SBP	HR increase	Inverse variance weighted	-0.0017884	0.00198279	-0.00567466	0.00209786	0.367077	ICBP	ebi-a-GCST005845	299024	54137
348	DBP	HR increase	Inverse variance weighted	-0.00469898	0.00198314	-0.00858593	-0.000812026	0.0178138	ieu-b-39	ebi-a-GCST005845	757601	54137
348	DBP	HR increase	MR-Egger	-0.00490681	0.00484406	-0.0144012	0.00458755	0.31179	ieu-b-39	ebi-a-GCST005845	757601	54137
348	DBP	HR increase	Weighted median	-0.006355	0.00326141	-0.0127474	3.73676e-05	0.05135	ieu-b-39	ebi-a-GCST005845	757601	54137
348	DBP	HR increase	Simple mode	0.00316335	0.0103557	-0.0171339	0.0234606	0.760193	ieu-b-39	ebi-a-GCST005845	757601	54137
348	DBP	HR increase	Weighted mode	-0.00636543	0.00687138	-0.0198333	0.00710247	0.354898	ieu-b-39	ebi-a-GCST005845	757601	54137
150	DBP	HR increase	Inverse variance weighted	-0.0102899	0.00300399	-0.0161778	-0.00440212	0.000613834	UKB	ebi-a-GCST005845	340162	54137
100	DBP	HR increase	Inverse variance weighted	-0.00734971	0.00293969	-0.0131115	-0.00158791	0.0124137	ICBP	ebi-a-GCST005845	299024	54137
354	SBP	HR recovery (10s)	Inverse variance weighted	-0.000754038	0.00122995	-0.00316474	0.00165666	0.539834	ieu-b-38	ebi-a-GCST005846	757601	54137
354	SBP	HR recovery (10s)	MR-Egger	0.00161556	0.0031661	-0.00458999	0.610184	0.791258	ieu-b-38	ebi-a-GCST005846	757601	54137
354	SBP	HR recovery (10s)	Weighted median	0.000776334	0.00188372	-0.00291576	0.00446843	0.680246	ieu-b-38	ebi-a-GCST005846	757601	54137
354	SBP	HR recovery (10s)	Simple mode	-0.00306825	0.00711331	-0.0170103	0.0108738	0.666485	ieu-b-38	ebi-a-GCST005846	757601	54137
354	SBP	HR recovery (10s)	Weighted mode	0.003018	0.00556994	-0.00789907	0.0139351	0.588272	ieu-b-38	ebi-a-GCST005846	757601	54137
162	SBP	HR recovery (10s)	Inverse variance weighted	0.00155837	0.0017824	-0.00193514	0.00505188	0.381951	UKB	ebi-a-GCST005846	340159	54137
92	SBP	HR recovery (10s)	Inverse variance weighted	0.00176995	0.00219615	-0.00253451	0.00607442	0.420281	ICBP	ebi-a-GCST005846	299024	54137
341	DBP	HR recovery (10s)	Inverse variance weighted	-0.00250023	0.00201264	-0.00644501	0.00144456	0.21414	ieu-b-39	ebi-a-GCST005846	757601	54137
341	DBP	HR recovery (10s)	MR-Egger	0.00110247	0.00490767	-0.00851656	0.0107215	0.822393	ieu-b-39	ebi-a-GCST005846	757601	54137
341	DBP	HR recovery (10s)	Weighted median	-0.00205386	0.00347149	-0.00885799	0.00475027	0.554095	ieu-b-39	ebi-a-GCST005846	757601	54137
341	DBP	HR recovery (10s)	Simple mode	0.00304392	0.0112658	-0.019037	0.0251249	0.787177	ieu-b-39	ebi-a-GCST005846	757601	54137
341	DBP	HR recovery (10s)	Weighted mode	0.00400311	0.00861975	-0.0128916	0.0208978	0.64265	ieu-b-39	ebi-a-GCST005846	757601	54137
148	DBP	HR recovery (10s)	Inverse variance weighted	-0.00526906	0.00315033	-0.0114437	0.000905583	0.0944172	UKB	ebi-a-GCST005846	340162	54137
100	DBP	HR recovery (10s)	Inverse variance weighted	-0.00330228	0.003514	-0.0101897	0.00358516	0.347346	ICBP	ebi-a-GCST005846	299024	54137
344	SBP	HR recovery (20s)	Inverse variance weighted	-8.10389e-06	0.00122792	-0.00241482	0.00239861	0.994734	ieu-b-38	ebi-a-GCST005847	757601	54137
344	SBP	HR recovery (20s)	MR-Egger	0.00649988	0.00316771	0.000291177	0.0127086	0.171553	ieu-b-38	ebi-a-GCST005847	757601	54137
344	SBP	HR recovery (20s)	Weighted median	0.00259691	0.0018994	-0.00112591	0.00631973	0.13546	ieu-b-38	ebi-a-GCST005847	757601	54137
344	SBP	HR recovery (20s)	Simple mode	0.00328145	0.00708818	-0.0106114	0.0171743	0.643696	ieu-b-38	ebi-a-GCST005847	757601	54137
344	SBP	HR recovery (20s)	Weighted mode	0.00765797	0.00478768	-0.00172588	0.0170418	0.110627	ieu-b-38	ebi-a-GCST005847	757601	54137
163	SBP	HR recovery (20s)	Inverse variance weighted	0.00397013	0.00176738	0.000506062	0.00743419	0.0246826	UKB	ebi-a-GCST005847	340159	54137
92	SBP	HR recovery (20s)	Inverse variance weighted	0.00356066	0.00211318	-0.000581168	0.0077025	0.0919925	ICBP	ebi-a-GCST005847	299024	54137
343	DBP	HR recovery (20s)	Inverse variance weighted	0.00105445	0.00202756	-0.00291956	0.00502847	0.603021	ieu-b-39	ebi-a-GCST005847	757601	54137
343	DBP	HR recovery (20s)	MR-Egger	0.00677444	0.0049144	-0.00285779	0.0164067	0.168957	ieu-b-39	ebi-a-GCST005847	757601	54137
343	DBP	HR recovery (20s)	Weighted median	0.000363766	0.00329731	-0.00609896	0.00682649	0.912154	ieu-b-39	ebi-a-GCST005847	757601	54137
343	DBP	HR recovery (20s)	Simple mode	-0.00510269	0.0112629	-0.027178	0.0169726	0.650798	ieu-b-39	ebi-a-GCST005847	757601	54137
343	DBP	HR recovery (20s)	Weighted mode	-0.00805669	0.00853478	-0.0247848	0.00867148	0.345845	ieu-b-39	ebi-a-GCST005847	757601	54137
150	DBP	HR recovery (20s)	Inverse variance weighted	-0.00268573	0.00314615	-0.00885219	0.00348073	0.393296	UKB	ebi-a-GCST005847	340162	54137
98	DBP	HR recovery (20s)	Inverse variance weighted	-0.00146021	0.00325715	-0.00784423	0.0049238	0.65393	ICBP	ebi-a-GCST005847	299024	54137
339	SBP	HR recovery (30s)	Inverse variance weighted	0.00167335	0.00120913	-0.000696543	0.00404325	0.16638	ieu-b-38	ebi-a-GCST005850	757601	54137
339	SBP	HR recovery (30s)	MR-Egger	0.00905481	0.00310226	0.00297438	0.0151352	0.00375029	ieu-b-38	ebi-a-GCST005850	757601	54137
339	SBP	HR recovery (30s)	Weighted median	0.0025665	0.00193118	-0.0012186	0.0063516	0.183854	ieu-b-38	ebi-a-GCST005850	757601	54137
339	SBP	HR recovery (30s)	Simple mode	-3.95339e-05	0.00672918	-0.0132287	0.0131497	0.995316	ieu-b-38	ebi-a-GCST005850	757601	54137
339	SBP	HR recovery (30s)	Weighted mode	0.0039885	0.00434857	-0.00453469	0.0125117	0.359693	ieu-b-38	ebi-a-GCST005850	757601	54137
162	SBP	HR recovery (30s)	Inverse variance weighted	0.00440544	0.00174599	0.000983299	0.00782759	0.0116301	UKB	ebi-a-GCST005850	340159	54137
92	SBP	HR recovery (30s)	Inverse variance weighted	0.00296993	0.00211135	-0.00116831	0.00710818	0.15953	ICBP	ebi-a-GCST005850	299024	54137
338	DBP	HR recovery (30s)	Inverse variance weighted	0.000928606	0.00201416	-0.00301915	0.00487637	0.644771	ieu-b-39	ebi-a-GCST005850	757601	54137
338	DBP	HR recovery (30s)	MR-Egger	0.00453196	0.00486817	-0.00500966	0.0140736	0.352555	ieu-b-39	ebi-a-GCST005850	757601	54137
338	DBP	HR recovery (30s)	Weighted median	-0.00125473	0.0033046	-0.00773175	0.0052223	0.704175	ieu-b-39	ebi-a-GCST005850	757601	54137
338	DBP	HR recovery (30s)	Simple mode	-0.00970932	0.0103157	-0.029928	0.0105094	0.347266	ieu-b-39	ebi-a-GCST005850	757601	54137
338	DBP	HR recovery (30s)	Weighted mode	-0.00627103	0.00819693	-0.022337	0.00979495	0.444779	ieu-b-39	ebi-a-GCST005850	757601	54137
147	DBP	HR recovery (30s)	Inverse variance weighted	-0.00340928	0.00309418	-0.00947387	0.00265531	0.270532	UKB	ebi-a-GCST005850	340162	54137
99	DBP	HR recovery (30s)	Inverse variance weighted	-0.00250518	0.00311548	-0.00861153	0.00360117	0.421336	ICBP	ebi-a-GCST005850	299024	54137
350	SBP	HR recovery (40s)	Inverse variance weighted	0.000354671	0.00122727	-0.00205079	0.00276013	0.772589	ieu-b-38	ebi-a-GCST005849	757601	54137
350	SBP	HR recovery (40s)	MR-Egger	0.00644278	0.00318748	0.000195311	0.0126902	0.0440165	ieu-b-38	ebi-a-GCST005849	757601	54137
350	SBP	HR recovery (40s)	Weighted median	0.00142999	0.00197225	-0.00243561	0.00529559	0.468416	ieu-b-38	ebi-a-GCST005849	757601	54137
350	SBP	HR recovery (40s)	Simple mode	-0.00290231	0.00638786	-0.0154225	0.0096179	0.649861	ieu-b-38	ebi-a-GCST005849	757601	54137
350	SBP	HR recovery (40s)	Weighted mode	0.000837383	0.00432139	-0.00763254	0.0093073	0.846464	ieu-b-38	ebi-a-GCST005849	757601	54137
160	SBP	HR recovery (40s)	Inverse variance weighted	0.00327149	0.00171227	-8.45542e-05	0.00662753	0.0560536	UKB	ebi-a-GCST005849	340159	54137
94	SBP	HR recovery (40s)	Inverse variance weighted	0.00299823	0.00207433	-0.00106745	0.00706391	0.148345	ICBP	ebi-a-GCST005849	299024	54137
342	DBP	HR recovery (40s)	Inverse variance weighted	-9.54176e-05	0.00201513	-0.00404507	0.00385424	0.962234	ieu-b-39	ebi-a-GCST005849	757601	54137
342	DBP	HR recovery (40s)	MR-Egger	0.00629536	0.00488862	-0.00328633	0.0158771	0.198706	ieu-b-39	ebi-a-GCST005849	757601	54137
342	DBP	HR recovery (40s)	Weighted median	-0.0036506	0.00332745	-0.0101724	0.0028712	0.272591	ieu-b-39	ebi-a-GCST005849	757601	54137
342	DBP	HR recovery (40s)	Simple mode	-0.0113197	0.0108613	-0.0326078	0.00996849	0.298057	ieu-b-39	ebi-a-GCST005849	757601	54137
342	DBP	HR recovery (40s)	Weighted mode	-0.00836241	0.00794763	-0.0239398	0.00721494	0.293458	ieu-b-39	ebi-a-GCST005849	757601	54137
147	DBP	HR recovery (40s)	Inverse variance weighted	-0.00391039	0.00298549	-0.00976194	0.00194117	0.190264	UKB	ebi-a-GCST005849	340162	54137
97	DBP	HR recovery (40s)	Inverse variance weighted	0.000612481	0.00303013	-0.00532657	0.00655154	0.839815	ICBP	ebi-a-GCST005849	299024	54137
349	SBP	HR recovery (50s)	Inverse variance weighted	0.00108926	0.00120788	-0.00127819	0.00345671	0.367167	ieu-b-38	ebi-a-GCST005848	757601	54137
349	SBP	HR recovery (50s)	MR-Egger	0.00432124	0.00315196	-0.00185659	0.0104991	0.17127	ieu-b-38	ebi-a-GCST005848	757601	54137
349	SBP	HR recovery (50s)	Weighted median	0.000962995	0.00198933	-0.00293609	0.00486208	0.628329	ieu-b-38	ebi-a-GCST005848	757601	54137
349	SBP	HR recovery (50s)	Simple mode	-0.00135241	0.00644799	-0.0139905	0.0112857	0.833992	ieu-b-38	ebi-a-GCST005848	757601	54137
349	SBP	HR recovery (50s)	Weighted mode	0.00321847	0.00428768	-0.00518539	0.0116223	0.453382	ieu-b-38	ebi-a-GCST005848	757601	54137
162	SBP	HR recovery (50s)	Inverse variance weighted	0.00335456	0.00171747	-1.16768e-05	0.0067208	0.0507958	UKB	ebi-a-GCST005848	340159	54137
93	SBP	HR recovery (50s)	Inverse variance weighted	0.00329039	0.00215758	-0.000938473	0.00751925	0.12725	ICBP	ebi-a-GCST005848	299024	54137
340	DBP	HR recovery (50s)	Inverse variance weighted	0.00061408	0.00206691	-0.00343706	0.00466522	0.766389	ieu-b-39	ebi-a-GCST005848	757601	54137
340	DBP	HR recovery (50s)	MR-Egger	0.00243099	0.00502233	-0.00741278	0.0122748	0.628673	ieu-b-39	ebi-a-GCST005848	757601	54137
340	DBP	HR recovery (50s)	Weighted median	-0.00121218	0.0032742	-0.00762961	0.00520525	0.711217	ieu-b-39	ebi-a-GCST005848	757601	54137
340	DBP	HR recovery (50s)	Simple mode	-0.00319935	0.0106528	-0.0240788	0.0176801	0.76411	ieu-b-39	ebi-a-GCST005848	757601	54137
340	DBP	HR recovery (50s)	Weighted mode	-0.00466709	0.00850858	-0.0213439	0.0120097	0.583699	ieu-b-39	ebi-a-GCST005848	757601	54137
149	DBP	HR recovery (50s)	Inverse variance weighted	-0.00489623	0.0032405	-0.0112476	0.00145514	0.130801	UKB	ebi-a-GCST005848	340162	54137
98	DBP	HR recovery (50s)	Inverse variance weighted	-0.000408275	0.00332335	-0.00692205	0.00610549	0.902226	ICBP	ebi-a-GCST005848	299024	54137
# If exposure/outcome is available at Mrbase.org, it is represented by its ID. If not, the cohort/consortium of the database will be indicated.

## Sheet: Data S6
Data S6. The results of linear regression models using both Lifelines and UK Biobank observational cohorts (PP)
Exposures	Outcomes	Methods	Models	Beta	SE	95% CI		P value	Databases	Sample size
						Lower	Upper
HR	PP	Univariate linear regression	Model 1	1.50516	0.03024	1.44589	1.56443	<2E-16	Lifelines	143209
HR	PP	Multivariable linear regression	Model 2	1.76226	0.02889	1.70564	1.81888	<2E-16	Lifelines	143209
HR	PP	Multivariable linear regression	Model 3	1.69122	0.028836	1.6347	1.74774	<2E-16	Lifelines	143209
HR	PP	Univariate linear regression	Model 1	-0.42282	0.05467	-0.529973	-0.315667	<2E-16	UKB	55057
HR	PP	Multivariable linear regression	Model 2	-0.024991	0.047329	-0.117756	0.0677738	0.5975	UKB	55057
HR	PP	Multivariable linear regression	Model 3	-0.040028	0.047186	-0.132513	0.0524566	0.3963	UKB	55057
HR	PP	Meta analysis	Random-effects model*	0.826	0.8656	-0.870576	2.52258	0.34	Lifelines+UKB	198266
lnRMSSD	PP	Univariate linear regression	Model 1	-2.9904	0.0415	-3.07174	-2.90906	<2E-16	Lifelines	143209
lnRMSSD	PP	Multivariable linear regression	Model 2	-1.27146	0.044065	-1.35783	-1.1851	<2E-16	Lifelines	143209
lnRMSSD	PP	Multivariable linear regression	Model 3	-1.18274	0.043919	-1.26883	-1.09666	<2E-16	Lifelines	143209
lnRMSSD	PP	Univariate linear regression	Model 1	-2.34175	0.0848946	-2.50815	-2.17536	<2E-16	UKB	59600
lnRMSSD	PP	Multivariable linear regression	Model 2	0.0785579	0.0766305	-0.0716379	0.228754	0.305296	UKB	59600
lnRMSSD	PP	Multivariable linear regression	Model 3	0.195961	0.0764582	0.0461025	0.345819	0.0103804	UKB	59600
lnRMSSD	PP	Meta analysis	Random-effects model*	-0.4948	0.6893	-1.84583	0.856228	0.4729	Lifelines+UKB	202809
lnRMSSDc	PP	Univariate linear regression	Model 1	-3.03041	0.04562	-3.11983	-2.94099	<2E-16	Lifelines	143209
lnRMSSDc	PP	Multivariable linear regression	Model 2	-0.782805	0.049712	-0.880241	-0.685369	<2E-16	Lifelines	143209
lnRMSSDc	PP	Multivariable linear regression	Model 3	-0.704225	0.049509	-0.801263	-0.607187	<2E-16	Lifelines	143209
lnRMSSDc	PP	Univariate linear regression	Model 1	-3.26555	0.0950613	-3.45187	-3.07923	<2E-16	UKB	59600
lnRMSSDc	PP	Multivariable linear regression	Model 2	-0.0101933	0.0872445	-0.181193	0.160806	0.90699	UKB	59600
lnRMSSDc	PP	Multivariable linear regression	Model 3	0.134209	0.0870031	-0.0363173	0.304735	0.122939	UKB	59600
lnRMSSDc	PP	Meta analysis	Random-effects model*	-0.2881	0.4192	-1.10973	0.533532	0.492	Lifelines+UKB	202809
lnSDNN	PP	Univariate linear regression	Model 1	-2.96822	0.04474	-3.05591	-2.88053	<2E-16	Lifelines	143209
lnSDNN	PP	Multivariable linear regression	Model 2	-1.18261	0.047278	-1.27528	-1.08995	<2E-16	Lifelines	143209
lnSDNN	PP	Multivariable linear regression	Model 3	-1.06567	0.047146	-1.15808	-0.973268	<2E-16	Lifelines	143209
lnSDNN	PP	Univariate linear regression	Model 1	-2.9314	0.0899041	-3.10761	-2.75519	<2E-16	UKB	59600
lnSDNN	PP	Multivariable linear regression	Model 2	-0.304166	0.0819121	-0.464714	-0.143618	0.000204743	UKB	59600
lnSDNN	PP	Multivariable linear regression	Model 3	-0.0993892	0.0819526	-0.260016	0.0612379	0.225225	UKB	59600
lnSDNN	PP	Meta analysis	Random-effects model*	-0.5849	0.4831	-1.53178	0.361976	0.2261	Lifelines+UKB	202809
lnSDNNc	PP	Univariate linear regression	Model 1	-2.72367	0.04761	-2.81699	-2.63035	<2E-16	Lifelines	143209
lnSDNNc	PP	Multivariable linear regression	Model 2	-0.499252	0.050999	-0.59921	-0.399294	<2E-16	Lifelines	143209
lnSDNNc	PP	Multivariable linear regression	Model 3	-0.398778	0.050804	-0.498354	-0.299202	4.21e-15	Lifelines	143209
lnSDNNc	PP	Univariate linear regression	Model 1	-3.61001	0.095104	-3.79641	-3.42361	<2E-16	UKB	59600
lnSDNNc	PP	Multivariable linear regression	Model 2	-0.459985	0.0876252	-0.63173	-0.288239	1.53071e-07	UKB	59600
lnSDNNc	PP	Multivariable linear regression	Model 3	-0.233681	0.0876315	-0.405439	-0.0619237	0.00766349	UKB	59600
lnSDNNc	PP	Meta analysis	Random-effects model*	-0.3317	0.0811	-0.490656	-0.172744	<1E-04	Lifelines+UKB	202809
HR increase	PP	Univariate linear regression	Model 1	-2.75862	0.05342	-2.86332	-2.65392	<2E-16	UKB	55057
HR increase	PP	Multivariable linear regression	Model 2	-0.589629	0.050416	-0.688444	-0.490814	<2E-16	UKB	55057
HR increase	PP	Multivariable linear regression	Model 3	-0.441537	0.050449	-0.540417	-0.342657	<2E-16	UKB	55057
HR recovery (10s)	PP	Univariate linear regression	Model 1	-1.81784	0.05415	-1.92397	-1.71171	<2E-16	UKB	55057
HR recovery (10s)	PP	Multivariable linear regression	Model 2	-0.239084	0.04876	-0.334654	-0.143514	9.45e-07	UKB	55057
HR recovery (10s)	PP	Multivariable linear regression	Model 3	-0.111888	0.048716	-0.207371	-0.0164046	0.0216	UKB	55057
HR recovery (20s)	PP	Univariate linear regression	Model 1	-2.00985	0.05402	-2.11573	-1.90397	<2E-16	UKB	55057
HR recovery (20s)	PP	Multivariable linear regression	Model 2	-0.141802	0.049355	-0.238538	-0.0450662	0.00407	UKB	55057
HR recovery (20s)	PP	Multivariable linear regression	Model 3	0.015959	0.049419	-0.0809022	0.11282	0.7467	UKB	55057
HR recovery (30s)	PP	Univariate linear regression	Model 1	-2.30617	0.05381	-2.41164	-2.2007	<2E-16	UKB	55057
HR recovery (30s)	PP	Multivariable linear regression	Model 2	-0.261351	0.049837	-0.359032	-0.16367	1.58e-07	UKB	55057
HR recovery (30s)	PP	Multivariable linear regression	Model 3	-0.085486	0.049995	-0.183476	0.0125042	0.0873	UKB	55057
HR recovery (40s)	PP	Univariate linear regression	Model 1	-2.56479	0.0536	-2.66985	-2.45973	<2E-16	UKB	55057
HR recovery (40s)	PP	Multivariable linear regression	Model 2	-0.405719	0.050216	-0.504142	-0.307296	6.64e-16	UKB	55057
HR recovery (40s)	PP	Multivariable linear regression	Model 3	-0.224005	0.050418	-0.322824	-0.125186	8.89e-06	UKB	55057
HR recovery (50s)	PP	Univariate linear regression	Model 1	-2.78554	0.05339	-2.89018	-2.6809	<2E-16	UKB	55057
HR recovery (50s)	PP	Multivariable linear regression	Model 2	-0.57245	0.050425	-0.671283	-0.473617	<2E-16	UKB	55057
HR recovery (50s)	PP	Multivariable linear regression	Model 3	-0.393133	0.050633	-0.492374	-0.293892	8.35e-15	UKB	55057
Model 1: BP ~ HR(V) traits Model 2: Model 1 + Age + Sex + Ethnicity Model 3: Model 2 + CVD + T2DM * using results from model 3

## Sheet: Data S7
Data S7. The results of linear regression models using UK Biobank observational cohorts for pulse rate
Exposures	Outcomes	Methods	Models	Beta	SE	95% CI		P value	Databases	Sample size
						Lower	Upper
Pulse rate	SBP	Univariate linear regression	Model 1	1.65944	0.0292	1.60221	1.71667	<2E-16	UKB	467884
Pulse rate	SBP	Multivariable linear regression	Model 2	2.07901	0.025729	2.02858	2.12944	<2E-16	UKB	467884
Pulse rate	SBP	Multivariable linear regression	Model 3	2.04442	0.025547	1.99435	2.09449	<2E-16	UKB	467884
Pulse rate	DBP	Univariate linear regression	Model 1	2.13198	0.01394	2.10466	2.1593	<2E-16	UKB	467884
Pulse rate	DBP	Multivariable linear regression	Model 2	2.37432	0.013157	2.34854	2.40011	<2E-16	UKB	467884
Pulse rate	DBP	Multivariable linear regression	Model 3	2.3827	0.01301	2.3572	2.4082	<2E-16	UKB	467884
Pulse rate	PP	Univariate linear regression	Model 1	-0.47253	0.0201	-0.511926	-0.433134	<2E-16	UKB	467884
Pulse rate	PP	Multivariable linear regression	Model 2	-0.295316	0.017608	-0.329828	-0.260804	<2E-16	UKB	467884
Pulse rate	PP	Multivariable linear regression	Model 3	-0.338283	0.017601	-0.372781	-0.303785	<2E-16	UKB	467884
Model 1: BP ~ HR(V) traits Model 2: Model 1 + Age + Sex + Ethnicity Model 3: Model 2 + CVD + T2DM

## Sheet: Data S8
Data S8. The results of linear regression models for heart rate using Lifelines observational cohort (excluding beta-blocker users)
Exposures	Outcomes	Methods	Models	Beta	SE	95% CI		P value	Databases	Sample size
						Lower	Upper
HR	SBP	Univariate linear regression	Model 1	2.71517	0.04328	2.63034	2.8	<2E-16	Lifelines	134895
HR	SBP	Multivariable linear regression	Model 2	3.16348	0.038976	3.08708	3.23987	<2E-16	Lifelines	134895
HR	SBP	Multivariable linear regression	Model 3	3.05835	0.039003	2.9819	3.13479	<2E-16	Lifelines	134895
HR	SBP	Univariate linear regression	Model 1	2.15797	0.08013	2.00092	2.31502	<2E-16	UKB	53155
HR	SBP	Multivariable linear regression	Model 2	2.65444	0.06969	2.51785	2.79103	<2E-16	UKB	53155
HR	SBP	Multivariable linear regression	Model 3	2.56103	0.069144	2.42551	2.69655	<2E-16	UKB	53155
HR	SBP	Meta analysis	Random-effects model*	2.8129	0.2486	2.32564	3.30016	<1E-04	Lifelines+UKB	188050
HR	DBP	Univariate linear regression	Model 1	0.9543	0.02688	0.901615	1.00698	<2E-16	Lifelines	134895
HR	DBP	Multivariable linear regression	Model 2	1.18996	0.024862	1.14123	1.23869	<2E-16	Lifelines	134895
HR	DBP	Multivariable linear regression	Model 3	1.16056	0.024971	1.11162	1.2095	<2E-16	Lifelines	134895
HR	DBP	Univariate linear regression	Model 1	2.23637	0.03934	2.15926	2.31348	<2E-16	UKB	53155
HR	DBP	Multivariable linear regression	Model 2	2.44832	0.036964	2.37587	2.52077	<2E-16	UKB	53155
HR	DBP	Multivariable linear regression	Model 3	2.41637	0.036598	2.34464	2.48811	<2E-16	UKB	53155
HR	DBP	Meta analysis	Random-effects model*	1.7882	0.6279	0.557516	3.01888	0.0044	Lifelines+UKB	188050
HR	PP	Univariate linear regression	Model 1	1.76087	0.03002	1.70203	1.81971	<2E-16	Lifelines	134895
HR	PP	Multivariable linear regression	Model 2	1.97351	0.028945	1.91678	2.03024	<2E-16	Lifelines	134895
HR	PP	Multivariable linear regression	Model 3	1.89779	0.028976	1.841	1.95458	<2E-16	Lifelines	134895
HR	PP	Univariate linear regression	Model 1	-0.0784	0.05504	-0.186278	0.0294784	0.154	UKB	53155
HR	PP	Multivariable linear regression	Model 2	0.206124	0.047659	0.112712	0.299536	1.53e-05	UKB	53155
HR	PP	Multivariable linear regression	Model 3	0.144655	0.047613	0.0513335	0.237976	0.00238	UKB	53155
HR	PP	Meta analysis	Random-effects model*	1.0217	0.8765	-0.69624	2.73964	0.2438	Lifelines+UKB	188050
Model 1: BP ~ HR(V) traits Model 2: Model 1 + Age + Sex + Ethnicity Model 3: Model 2 + CVD + T2DM

## Sheet: Data S9
Data S9. The effects of components of cardiac autonomic function on pulse pressure using Mendelian randomization (Steiger filtering)
No. of SNPs (Steiger filtering)	Exposures	Outcomes	Methods	Beta	SE	95% CI		P value	ID/Database# (exposure)	ID/Database# (outcome)	Sample size (exposure)	Sample size (outcome)	Heterogeneity Statistic	P Value	Pleiotropy Statistic	P Value
						Lower	Upper
276	Resting HR	PP	Inverse variance weighted	-2.60962	0.182876	-2.96805	-2.25118	3.37102e-46	ukb-b-18103	UKB+ICBP	436424	757601	Q=2196.341	<2E-16
276	Resting HR	PP	MR-Egger	-3.51805	0.396567	-4.29532	-2.74078	9.55946e-17	ukb-b-18103	UKB+ICBP	436424	757601	Q=2144.460	<2E-16	Intercept=0.0230	0.0105587
276	Resting HR	PP	Weighted median	-2.73429	0.144117	-3.01676	-2.45182	2.86521e-80	ukb-b-18103	UKB+ICBP	436424	757601
276	Resting HR	PP	Simple mode	-2.14687	0.438346	-3.00603	-1.28772	1.65695e-06	ukb-b-18103	UKB+ICBP	436424	757601
276	Resting HR	PP	Weighted mode	-2.91314	0.209239	-3.32325	-2.50303	1.03329e-33	ukb-b-18103	UKB+ICBP	436424	757601
15	lnRMSSD	PP	Inverse variance weighted	1.81657	0.424249	0.985043	2.6481	1.85346e-05	UKB	UKB+ICBP	46075	757601	Q=79.5944	3.36e-11
15	lnRMSSD	PP	MR-Egger	1.10671	1.00157	-0.85636	3.06978	0.2892	UKB	UKB+ICBP	46075	757601	Q=75.9937	6.21e-11	Intercept=0.0280	0.447
15	lnRMSSD	PP	Weighted median	1.48268	0.378635	0.740555	2.22481	9.00856e-05	UKB	UKB+ICBP	46075	757601
15	lnRMSSD	PP	Simple mode	2.00167	0.695671	0.638157	3.36519	0.0121753	UKB	UKB+ICBP	46075	757601
15	lnRMSSD	PP	Weighted mode	2.30858	0.939366	0.467427	4.14974	0.0276367	UKB	UKB+ICBP	46075	757601
11	lnRMSSDc	PP	Inverse variance weighted	1.75448	0.570589	0.636126	2.87284	0.00210603	UKB	UKB+ICBP	46075	757601	Q=67.9282	1.11189e-10
11	lnRMSSDc	PP	MR-Egger	1.28563	1.23883	-1.14248	3.71375	0.32645	UKB	UKB+ICBP	46075	757601	Q=66.5511	7.19584e-11	Intercept=0.0188	0.676218
11	lnRMSSDc	PP	Weighted median	0.962888	0.471826	0.0381081	1.88767	0.041274	UKB	UKB+ICBP	46075	757601
11	lnRMSSDc	PP	Simple mode	1.69108	1.19358	-0.648349	4.0305	0.186931	UKB	UKB+ICBP	46075	757601
11	lnRMSSDc	PP	Weighted mode	0.700364	0.500596	-0.280804	1.68153	0.192039	UKB	UKB+ICBP	46075	757601
6	lnSDNN	PP	Inverse variance weighted	2.81666	0.61483	1.61159	4.02173	4.62325e-06	UKB	UKB+ICBP	46075	757601	Q=22.3351	0.00045211
6	lnSDNN	PP	MR-Egger	1.37698	1.89782	-2.34275	5.09671	0.508284	UKB	UKB+ICBP	46075	757601	Q=19.2184	0.000711983	Intercept=0.0566	0.465732
6	lnSDNN	PP	Weighted median	3.39747	0.48693	2.44309	4.35185	3.00838e-12	UKB	UKB+ICBP	46075	757601
6	lnSDNN	PP	Simple mode	3.47692	0.727143	2.05172	4.90212	0.00496351	UKB	UKB+ICBP	46075	757601
6	lnSDNN	PP	Weighted mode	3.57616	0.580978	2.43744	4.71488	0.00164601	UKB	UKB+ICBP	46075	757601
6	lnSDNNc	PP	Inverse variance weighted	3.27722	0.785409	1.73782	4.81662	3.01107e-05	UKB	UKB+ICBP	46075	757601	Q=29.5482	1.8097e-05
6	lnSDNNc	PP	MR-Egger	0.738937	1.81699	-2.82236	4.30023	0.705061	UKB	UKB+ICBP	46075	757601	Q=18.7851	0.000866128	Intercept=0.0851	0.204617
6	lnSDNNc	PP	Weighted median	4.4008	0.532948	3.35622	5.44538	1.48793e-16	UKB	UKB+ICBP	46075	757601
6	lnSDNNc	PP	Simple mode	4.42744	0.602265	3.247	5.60788	0.000731161	UKB	UKB+ICBP	46075	757601
6	lnSDNNc	PP	Weighted mode	4.43586	0.628761	3.20348	5.66823	0.000884345	UKB	UKB+ICBP	46075	757601
12	HR increase	PP	Inverse variance weighted	0.24703	0.741221	-1.20576	1.69982	0.738927	ebi-a-GCST005845	UKB+ICBP	54137	757601	Q=349.1594	<2E-16
12	HR increase	PP	MR-Egger	4.01169	2.2449	-0.388302	8.41169	0.10423	ebi-a-GCST005845	UKB+ICBP	54137	757601	Q=266.6198	<2E-16	Intercept=0.1992	0.108995
12	HR increase	PP	Weighted median	1.18589	0.262402	0.671581	1.70019	6.20263e-06	ebi-a-GCST005845	UKB+ICBP	54137	757601
12	HR increase	PP	Simple mode	1.10568	0.441933	0.239491	1.97187	0.029406	ebi-a-GCST005845	UKB+ICBP	54137	757601
12	HR increase	PP	Weighted mode	1.37351	0.248416	0.886616	1.86041	0.000178269	ebi-a-GCST005845	UKB+ICBP	54137	757601
16	HR recovery (10s)	PP	Inverse variance weighted	1.19083	0.541698	0.129098	2.25256	0.0279262	ebi-a-GCST005846	UKB+ICBP	54137	757601	Q=348.4818	<2E-16
16	HR recovery (10s)	PP	MR-Egger	1.48112	1.48888	-1.43707	4.39932	0.336721	ebi-a-GCST005846	UKB+ICBP	54137	757601	Q=347.3832	<2E-16	Intercept=-0.0180	0.836374
16	HR recovery (10s)	PP	Weighted median	1.00294	0.194146	0.622417	1.38347	2.39252e-07	ebi-a-GCST005846	UKB+ICBP	54137	757601
16	HR recovery (10s)	PP	Simple mode	1.38297	0.334488	0.727376	2.03857	0.000882199	ebi-a-GCST005846	UKB+ICBP	54137	757601
16	HR recovery (10s)	PP	Weighted mode	1.15753	0.196524	0.772343	1.54272	2.96979e-05	ebi-a-GCST005846	UKB+ICBP	54137	757601
16	HR recovery (20s)	PP	Inverse variance weighted	0.756093	0.513228	-0.249834	1.76202	0.140694	ebi-a-GCST005847	UKB+ICBP	54137	757601	Q=308.0494	<2E-16
16	HR recovery (20s)	PP	MR-Egger	3.0435	1.45636	0.189035	5.89796	0.0553674	ebi-a-GCST005847	UKB+ICBP	54137	757601	Q=257.0896	<2E-16	Intercept=-0.1346	0.117952
16	HR recovery (20s)	PP	Weighted median	1.06499	0.202931	0.667241	1.46273	1.53743e-07	ebi-a-GCST005847	UKB+ICBP	54137	757601
16	HR recovery (20s)	PP	Simple mode	1.61678	0.288272	1.05177	2.1818	4.98558e-05	ebi-a-GCST005847	UKB+ICBP	54137	757601
16	HR recovery (20s)	PP	Weighted mode	1.29904	0.204279	0.898657	1.69943	1.28287e-05	ebi-a-GCST005847	UKB+ICBP	54137	757601
18	HR recovery (30s)	PP	Inverse variance weighted	0.486779	0.529649	-0.551333	1.52489	0.358065	ebi-a-GCST005850	UKB+ICBP	54137	757601	Q=403.8675	<2E-16
18	HR recovery (30s)	PP	MR-Egger	1.92746	1.46495	-0.943842	4.79876	0.206811	ebi-a-GCST005850	UKB+ICBP	54137	757601	Q=377.6341	<2E-16	Intercept=-0.0830	0.30742
18	HR recovery (30s)	PP	Weighted median	0.875617	0.214722	0.454762	1.29647	4.5442e-05	ebi-a-GCST005850	UKB+ICBP	54137	757601
18	HR recovery (30s)	PP	Simple mode	-0.135519	1.01936	-2.13347	1.86243	0.895798	ebi-a-GCST005850	UKB+ICBP	54137	757601
18	HR recovery (30s)	PP	Weighted mode	1.15081	0.237597	0.68512	1.6165	0.000152212	ebi-a-GCST005850	UKB+ICBP	54137	757601
17	HR recovery (40s)	PP	Inverse variance weighted	0.586731	0.503832	-0.400778	1.57424	0.244206	ebi-a-GCST005849	UKB+ICBP	54137	757601	Q=355.9912	<2E-16
17	HR recovery (40s)	PP	MR-Egger	1.60005	1.35877	-1.06314	4.26325	0.257314	ebi-a-GCST005849	UKB+ICBP	54137	757601	Q=341.2679	<2E-16	Intercept=0.0620	0.4337
17	HR recovery (40s)	PP	Weighted median	1.0738	0.203913	0.674134	1.47347	1.39438e-07	ebi-a-GCST005849	UKB+ICBP	54137	757601
17	HR recovery (40s)	PP	Simple mode	1.27942	0.331396	0.629885	1.92896	0.00138374	ebi-a-GCST005849	UKB+ICBP	54137	757601
17	HR recovery (40s)	PP	Weighted mode	1.22668	0.206789	0.821372	1.63198	2.10676e-05	ebi-a-GCST005849	UKB+ICBP	54137	757601
17	HR recovery (50s)	PP	Inverse variance weighted	0.49192	0.485997	-0.460634	1.44447	0.311449	ebi-a-GCST005848	UKB+ICBP	54137	757601	Q=318.7004	<2E-16
17	HR recovery (50s)	PP	MR-Egger	3.06997	1.22565	0.667688	5.47224	0.0242765	ebi-a-GCST005848	UKB+ICBP	54137	757601	Q=238.3249	<2E-16	Intercept=-0.1532	0.0399516
17	HR recovery (50s)	PP	Weighted median	1.02082	0.204045	0.620891	1.42075	5.64722e-07	ebi-a-GCST005848	UKB+ICBP	54137	757601
17	HR recovery (50s)	PP	Simple mode	1.19157	0.349752	0.506052	1.87708	0.00360734	ebi-a-GCST005848	UKB+ICBP	54137	757601
17	HR recovery (50s)	PP	Weighted mode	1.24372	0.205388	0.841164	1.64628	1.66815e-05	ebi-a-GCST005848	UKB+ICBP	54137	757601
# If exposure/outcome is available at Mrbase.org, it is represented by its ID. If not, the cohort/ consortium of the database will be indicated.

## Sheet: Data S10
Data S10. The effects of components of cardiac autonomic function on DBP using Mendelian randomization (IVs from Ramírez et al.)
No. of SNPs (Steiger filtering)	Exposures	Outcomes	Methods	Beta	SE	95% CI		P value	ID/Database# (exposure)	ID/Database# (outcome)	Sample size (exposure)	Sample size (outcome)	Heterogeneity Statistic	P Value	Pleiotropy Statistic	P Value
						Lower	Upper
13	HR increase	DBP	Inverse variance weighted	-1.45462	0.624861	-2.67935	-0.229895	0.0199167	UKB	ICBP	66678	299024	Q=108.9262	<2E-16
13	HR increase	DBP	MR-Egger	-1.18955	2.59354	-6.27288	3.89378	0.655407	UKB	ICBP	66678	299024	Q=108.8158	<2E-16	Intercept=-0.0112	0.917802
13	HR increase	DBP	Weighted median	-1.47885	0.392815	-2.24877	-0.708933	0.000166716	UKB	ICBP	66678	299024
13	HR increase	DBP	Simple mode	-1.67686	0.681767	-3.01312	-0.340592	0.030062	UKB	ICBP	66678	299024
13	HR increase	DBP	Weighted mode	-1.58482	0.809422	-3.17128	0.00164834	0.0738946	UKB	ICBP	66678	299024
15	HR recovery (1 min)	DBP	Inverse variance weighted	-1.50399	0.48011	-2.445	-0.56297	0.00173274	UKB	ICBP	66678	299024	Q=87.6285	<2E-16
15	HR recovery (1 min)	DBP	MR-Egger	-1.55477	1.61886	-4.72774	1.61819	0.354371	UKB	ICBP	66678	299024	Q=87.6212	<2E-16	Intercept=0.0024	0.974197
15	HR recovery (1 min)	DBP	Weighted median	-0.550964	0.331133	-1.19998	0.0980576	0.0961378	UKB	ICBP	66678	299024
15	HR recovery (1 min)	DBP	Simple mode	-0.553953	0.623659	-1.77632	0.668419	0.389423	UKB	ICBP	66678	299024
15	HR recovery (1 min)	DBP	Weighted mode	-0.321862	0.413458	-1.13224	0.488516	0.449254	UKB	ICBP	66678	299024
# If exposure/outcome is available at Mrbase.org, it is represented by its ID. If not, the cohort/ consortium of the database will be indicated.
